# Supplementary material for: Optimization of sniff nasal inspiratory pressure (SNIP) measurement methodology in healthy subjects
Source: BMC Pulm Med. 2023 Feb 15;23:66. doi: 10.1186/s12890-023-02348-0 (PMC9930287; doi:10.1186/s12890-023-02348-0)
Supplement: Supplementary file 1 — Additional file 1. Supplementary data file 1. This file show all the data for the 51 subjects who were selected in this study. [file 12890_2023_2348_MOESM1_ESM.xls]

## Sheet: Raw data in grouped order n=51
Subject No	Gender	Gender (F1, M2)	Ethnicity	C1,A2	Age (years)	(Y=1, N=2)	R1 L2 A3	R or L handed	Prescriptions	RS or A condition	Illness	Exercise/wk	Smoke/day	Alcohol/wk	MAP	Ht (m)	Wt (kg)	BMI (kg/m2)	SBP (mmHg)	DBP (mmHg)	Pulse (BPM)	SpO2	FEV1	FEV1 %	FVC	FVC %	FEV1/FVC	FEV1/FVC %	PEF	PEF %		MIP1	MIP2	MIP3	MIPmax	MEP1	MEP2	MEP3	MEPmax	RMS		Order of SNIP		RN, LO (Right nostril, left occuluded)	TEST		SNIP1	SNIP2	SNIP3
1	M	2	Asian	2	47			1	2	2	2	2	0	0	93.22	1.83	102	30.4578	116	82	66	98	3.53	98	4.11	92	86	109	629	112		123	120	119	123	130	127	131	131	127		LNRNO, RNLNO, RNLO, LNRO			3		74	78	71
2	F	1	Caucasian	1	19			1	2	2	2	2	0	3	88.51	1.78	67	21.1463	120	73	64	100	3.38	89	3.98	91	85	101	383	80		46	57	57	57	80	78	76	80	68.5		LNRNO, RNLO, LNRO, RNLNO			2		51	41	55
3	F	1	Caucasian	1	18			1	1	2	2	1	0	0	87.17	1.69	100	35.0128	120	71	73	100	3.65	106	3.96	100	92	109	487	109		60	61	69	69	66	60	66	66	67.5		RNLO, LNRO, LNRNO, RNLNO			1		47	65	80
4	M	2	Caucasian	1	19			1	1	1	2	5	0	5	79.2	1.73	73	24.3911	106	66	79	97	1.36	32	2.39	48	57	69	88	15		54	79	67	79	83	94	113	113	96		LNRO, LNRNO, RNLO, RNLNO			3		39	56	53
5	M	2	Caucasian	1	23			2	1	1	2	5	0	0	90.19	1.77	72	22.9819	119	76	93	98	4.46	101	5.32	102	84	101	553	93		43	35	44	44	63	61	53	63	53.5		RNLO, LNRNO, LNRO, RNLNO			1		22	32	18
6	F	1	Caucasian	1	24	Ex scuba diver		1	2	1	2	7	0	0	100.47	1.63	89	33.4977	140	81	70	99	2.79	87	3.32	90	84	100	262	61		131	105	89	131	64	73	70	73	102		RNLNO, LNRNO, RNLO, LNRO			3		159	134	100
7	M	2	Caucasian	1	20			1	1	2	2	2	0	4	97.49	1.85	102	29.8028	133	80	80	97	3.62	76	4.06	72	89	108	521	83		95	86	90	95	65	62	69	69	82		LNRNO, LNRO, RNLO, RNLNO			3		111	109	112
8	M	2	Caucasian	1	20			1	2	2	2	2	0	0	77.48	1.84	81	23.9249	115	59	72	98	3.94	84	5.47	98	72	87	464	75		50	56	53	56	96	103	100	103	79.5		RNLNO, LNRO, LNRNO, RNLO			4		70	70	76
9	F	1	Arab	2	19			1	2	2	2	0	0	0	82.21	1.6	49	19.1406	107	70	92	99	2.2	79	2.38	75	92	110	260	63		28	28	29	29	31	32	28	32	30.5		LNRNO, RNLO, RNLNO, LNRO			2		31	35	19
10	M	2	Caucasian	1	20			1	2	2	2	4	0	5	80.19	1.81	100	30.5241	109	66	67	98	4.33	95	4.97	91	87	105	572	94		111	117	116	117	126	120	151	151	134		RNLO, LNRO, RNLNO, LNRNO			1		94	119	106
11	M	2	Caucasian	1	49	Ex smoker		1	2	2	2	2	0	8	114.2	1.71	73	24.9649	141	101	68	97	4.12	120	5.03	119	82	104	487	95		118	90	107	118	127	106	131	131	124.5		RNLNO, LNRNO, RNLO, LNRO			3		112	147	129
12	F	1	Caucasian	1	32			3	1	1	1	2	0	0.5	72.5	1.62	86	32.7694	106	56	62	99	3.21	107	3.48	101	92	111	563	137		87	79	70	87	51	50	63	63	75		LNRNO, RNLO, LNRO, RNLNO			2		71	64	58
13	M	2	Caucasian	1	19			1	2	2	2	3	0	2.5	87.83	1.94	100	26.5703	122	71	96	98	5.08	99	6.16	100	82	100	390	59		79	92	93	93	65	40	47	65	79		RNLO, LNRO, RNLNO, LNRNO			1		29	55	38
14	M	2	Caucasian	1	18			1	2	1	2	1	0	0	78.47	1.92	84	22.7865	118	59	87	98	4.75	95	5.95	99	80	97	565	87		41	32	37	41	53	53	54	54	47.5		RNLNO, LNRO, LNRNO, RNLO			4		50	44	63
15	M	2	Caucasian	1	27			1	1	1	1	7	0	0	79.54	1.74	65	21.4692	105	67	105	98	3.76	89	4.42	89	85	103	371	64		65	80	60	80	95	102	87	102	91		LNRO, LNRNO, RNLNO, RNLO			4		27	22	23
16	F	1	Caucasian	1	52			3	2	2	2	3	0	0	115.19	1.58	96	38.4554	144	101	67	98	2.43	87	2.61	77	93	120	348	76		53	63	59	63	71	67	79	79	71		RNLNO, LNRNO, RNLO, LNRO			3		60	57	72
17	M	2	Caucasian	1	20			2	1	2	2	1	0	0	79.81	1.62	56	21.3382	118	61	100	97	2.98	80	3.85	90	77	94	454	84		45	36	37	45	37	45	51	51	48		LNRNO, RNLNO, LNRO, RNLO			4		24	25	16
18	F	1	Caucasian	1	19			1	2	2	2	3	0	10	69.5	1.58	63	25.2363	103	53	78	99	3.58	119	3.87	112	93	110	405	99		104	102	102	104	68	82	75	82	93		LNRO, LNRNO, RNLO, RNLNO			3		20	35	36
19	F	1	Caucasian	1	20			1	2	2	2	2	0	0	83.86	1.58	47	18.8271	112	70	62	99	3.24	107	3.38	98	96	114	424	103		72	82	77	82	102	87	97	102	92		RNLO, LNRO, LNRNO, RNLNO			1		38	53	52
20	M	2	Caucasian	1	47	Ex smoker, op on sinuses (left side)		1	2	2	2	2	0	10	95.84	1.8	88	27.1605	128	80	70	99	3.37	87	4.93	102	68	87	415	75		53	62	63	63	92	118	102	118	90.5		LNRNO, LNRO, RNLO, RNLNO			3		40	44	48
21	F	1	Caucasian	1	65	Needed break, plug kept moving letting air leak in (esp on occlusions)		3	1	2	2	0	0	2	95.85	1.58	83	33.2479	126	81	79	98	2.32	115	2.56	106	91	118	427	126		55	66	57	66	37	38	39	39	52.5		LNRO, RNLNO, RNLO, LNRNO			3		50	45	41
22	F	1	Caucasian	1	26			1	2	2	2	0	0	0	65.87	1.59	53	20.9644	92	53	77	98	2.81	93	3.18	91	88	105	296	72		19	24	23	24	50	44	45	50	37		RNLNO, RNLO, LNRNO, LNRO			2		37	37	37
23	F	1	Caucasian	1	52	Allergic rhinitis was triggered - high pollen		2	2	1	1	0	0	0	91.19	1.66	89	32.2979	120	77	94	98	2.55	96	2.87	91	90	114	497	128		69	56	70	70	65	83	70	83	76.5		RNLO, RNLNO, LNRO, LNRNO			1		27	28	15
24	F	1	Caucasian	1	41	Ex smoker		1	2	1	2	1	0	1	86.86	1.72	68	22.9854	115	73	68	99	2.79	88	3.35	92	83	102	446	104		86	80	99	99	113	97	106	113	106		LNRO, RNLO, LNRNO, RNLNO			2		84	79	63
25	F	1	Caucasian	1	19			2	1	1	2	3	0	0	88.85	1.56	58	23.833	119	74	70	98	2.23	76	2.98	88	75	89	305	76		59	49	58	59	46	56	60	60	59.5		RNLO, LNRNO, RNLNO, LNRO			1		21	28	33
26	M	2	Caucasian	1	53			1	2	2	2	7	0	0	95.47	1.76	114	36.8027	135	76	98	98	2.8	79	3.49	79	80	103	254	49		55	40	48	55	28	23	26	28	41.5		RNLNO, LNRO, LNRNO, RNLO			4		16	19	21
27	M	2	Caucasian	1	36			1	2	2	2	4	0	6	85.51	1.7	69	23.8754	117	70	63	97	3.54	94	4.25	94	83	103	492	91		55	53	62	62	34	39	38	39	50.5		LNRNO, RNLNO, RNLO, LNRO			3		29	29	92
28	M	2	Caucasian	1	18			1	2	1	2	3	0	6	86.17	1.8	73	22.5309	119	70	71	97	2.52	56	4.45	83	57	68	304	50		31	33	28	33	35	41	42	42	37.5		RNLO, RNLNO, LNRNO, LNRO			1		22	33	28
29	F	1	Caucasian	1	19			2	2	1	2	4	0	0	89.78	1.59	60	23.7332	134	68	60	100	2.36	77	3.22	92	73	87	238	58		70	68	65	70	50	59	75	75	72.5		LNRNO, RNLNO, LNRO, RNLO			4		43	53	47
30	F	1	Caucasian	1	63			1	2	2	2	5	0	1	99.89	1.6	75	29.2969	122	89	82	97	2.4	112	3.15	123	76	99	347	100		34	35	39	39	40	39	45	45	42		LNRO, RNLO, LNRNO, RNLNO			2		58	27	16
31	F	1	Caucasian	1	50			1	1	2	2	7	0	1	98.74	1.6	96	37.5	151	73	87	97	2.33	94	2.53	87	92	116	509	137		57	57	68	68	86	78	77	86	77		LNRNO, RNLO, RNLNO, LNRO			2		80	70	69
32	M	2	Caucasian	1	54			1	1	2	2	3	0	0	115.2	1.9	121	33.518	142	102	70	98	4.59	112	5.45	105	84	109	653	115		156	166	164	166	173	179	184	184	175		RNLNO, LNRO, RNLO, LNRNO			3		51	72	53
33	F	1	Caucasian	1	19			1	2	2	2	5	0	2	83.2	1.67	57	20.4382	110	70	80	100	3.42	101	3.54	92	97	115	412	115		58	54	54	58	35	50	46	50	54		RNLO, LNRNO, LNRO, RNLNO			1		19	26	29
34	F	1	Caucasian	1	19			1	1	2	2	4	0	1	79.9	1.59	46	18.1955	100	70	68	100	3.44	112	3.86	110	89	106	434	105		32	30	33	33	44	39	42	44	38.5		LNRO, RNLO, LNRNO, RNLNO			2		24	23	22
35	F	1	Caucasian	1	47			1	2	2	2	3	0	1	78.88	1.63	56	21.0772	103	67	56	99	2.56	96	3.06	98	84	104	340	88		41	33	47	47	63	69	72	72	59.5		LNRNO, RNLNO, RNLO, LNRO			3		52	37	37
36	F	1	Caucasian	1	18			1	2	2	2	2	0	6	77.5	1.62	51	19.433	111	61	61	100	2.97	94	3.17	87	94	111	311	74		59	54	68	68	64	62	76	76	72		RNLNO, LNRO, LNRNO, RNLO			4		51	52	37
37	M	2	Caucasian	1	18			2	2	2	2	4	0	6	78.18	1.71	56	19.1512	109	63	59	98	3.18	77	4.58	94	69	84	441	77		100	87	99	100	122	136	118	136	118		RNLO, RNLNO, LNRO, LNRNO			1		51	68	53
38	M	2	Caucasian	1	20			1	2	2	2	0	0	14	69.86	1.86	84	24.2803	98	56	75	98	4.97	104	5.32	93	93	113	694	110		107	108	100	108	86	94	97	97	102.5		RNLNO, LNRO, LNRNO, RNLO			4		80	65	55
39	F	1	Caucasian	1	23			1	2	2	2	3	0	0	92.85	1.7	76	26.2976	123	78	57	100	3.74	107	4.63	116	81	96	490	109		43	51	67	67	63	74	81	81	74		LNRO, RNLO, RNLNO, LNRNO			2		9	15	7
40	F	1	Caucasian	1	24			2	1	2	1	3	0	0	95.86	1.66	60	21.7738	124	82	80	100	3.06	92	3.06	80	100	119	402	92		47	37	52	52	47	61	58	61	56.5		RNLNO, LNRO, LNRNO, RNLO			4		42	17	38
41	F	1	Caucasian	1	21			1	2	2	2	5	0	0	88.86	1.71	88	30.0947	117	75	102	98	3.57	101	3.9	97	92	109	445	98		59	70	61	70	63	52	76	76	73		LNRNO, RNLNO, RNLO, LNRO			3		51	70	72
42	M	2	Caucasian	1	19			1	2	2	2	0	0	0	69.15	1.75	69	22.5306	106	51	86	99	3.45	80	4.87	96	71	86	264	45		31	25	29	31	41	41	53	53	42		RNLNO, LNRO, LNRNO, RNLO			4		58	44	40
43	F	1	Caucasian	1	19			1	2	2	2	0	0	1	80.51	1.65	69	25.3444	112	65	95	99	2.79	85	4.2	111	66	79	245	57		40	28	36	40	45	48	47	48	44		LNRNO, LNRO, RNLNO, RNLO			4		100	76	100
44	M	2	Nepalese	2	20			1	2	2	2	4	0	0	75.15	1.66	74	26.8544	112	57	92	99	3.81	108	4.37	106	87	105	568	102		141	125	132	141	115	117	113	117	129		RNLNO, LNRO, RNLO, LNRNO			3		104	87	76
45	F	1	Caucasian	1	21			1	1	2	2	7	0	0	74.17	1.68	58	20.5499	107	58	63	100	3.33	98	3.73	96	89	106	414	106		60	60	63	63	51	58	60	60	61.5		LNRO, RNLO, RNLNO, LNRNO			2		44	53	25
46	M	2	Caucasian	1	61			1	1	2	1	0	0	0	93.49	1.7	147	50.8651	129	76	97	97	3.25	107	3.44	89	94	124	550	115		30	32	38	38	42	50	61	61	49.5		RNLNO, LNRNO, LNRO, RNLO			4		72	47	68
47	M	2	Caucasian	1	29	Ex smoker, uses e-cigs		1	2	2	2	0	0	10	96.5	1.78	75	23.6713	130	80	83	99	4.36	101	5.93	115	74	90	730	124		142	111	121	142	167	174	178	178	160		RNLO, LNRO, LNRNO, RNLNO			1		111	87	99
48	F	1	Asian	2	18			1	1	1	1	2	0	0	71.19	1.69	69	24.1588	100	57	83	100	2.89	93	3.18	90	91	108	439	98		25	25	37	37	52	54	53	54	45.5		LNRO, RNLNO, LNRNO, RNLO			4		36	39	37
50	F	1	Caucasian	1	21			1	2	2	2	5	0	6	86.87	1.74	60	19.8177	113	74	67	98	3.91	107	4.43	106	88	105	494	107		26	19	22	26	102	96	103	103	64.5		RNLNO, RNLO, LNRO, LNRNO			2		12	24	19
51	F	1	Caucasian	1	27			1	1	1	2	3	0	3	76.55	1.64	56	20.8209	100	65	59	99	2.79	87	3.13	85	89	106	383	90		73	72	78	78	63	64	75	75	76.5		RNLO, LNRO, LNRNO, RNLNO			1		55	44	68
52	M	2	Caucasian	1	40			1	2	2	2	6	0	0	84.89	1.7	66	22.8374	107	74	55	97	3.22	88	4.38	99	74	92	540	101		121	127	115	127	107	111	93	111	119		LNRO, RNLO, LNRNO, RNLNO			2		80	76	51
																																67.4314	65.4314	68.0588	72.8039	72.4314	74.2353	77.4902	80.8824	76.8431
Subject No	Gender	Gender (F1, M2)	Ethnicity		Age (years)	(Y=1, N=2)			Prescriptions	RS or A condition	Illness	Exercise/wk	Smoke/day	Alcohol/wk	MAP	Ht (m)	Wt (kg)	BMI (kg/m2)	SBP (mmHg)	DBP (mmHg)	Pulse (BPM)	SpO2	FEV1	FEV1 %	FVC	FVC %	FEV1/FVC	FEV1/FVC %	PEF	PEF %		MIP1	MIP2	MIP3		MEP1	MEP2	MEP3		RMS		Order of SNIP		RN, LO (Right nostril, left occuluded)	TEST		SNIP1	SNIP2	SNIP3
																																			MIPmax				MEPmax
																								*		*		*		*
																																			*				*
																																			Column1				Column1
																																				MIP				MEP
																																			Mean	72.8039			Mean	80.8824
																																			Standard Error	4.75131			Standard Error	4.97032
																																			Median	67			Median	75
																																			Mode	63			Mode	131
																																			Standard Deviation	33.9311			Standard Deviation	35.4952
																																			Sample Variance	1151.32			Sample Variance	1259.91
																																			Kurtosis	0.0351915			Kurtosis	0.895565
																																			Skewness	0.779072			Skewness	1.02796
																																			Range	142			Range	156
																																			Minimum	24			Minimum	28
																																			Maximum	166			Maximum	184
																																			Sum	3713			Sum	4125
																																			Count	51			Count	51
[truncated: 93 more columns]

## Sheet: Bland Altman
Subject No	MIP1	MIP2	MIP3	MIPmax		Order of SNIP		RN, LO (Right nostril, left occuluded)	TEST		SNIP1	SNIP2	SNIP3	SNIP4	SNIP5	SNIP6	SNIP7	SNIP8	SNIP9	SNIP10	SNIP11	SNIP12	SNIP13	SNIP14	SNIP15	SNIP16	SNIP17	SNIP18	SNIP19	SNIP20	Mean		Max	RN, LNO (Right nostril, left not occuluded)	TEST		SNIP1	SNIP2	SNIP3	SNIP4	SNIP5	SNIP6	SNIP7	SNIP8	SNIP9	SNIP10	SNIP11	SNIP12	SNIP13
1	123	120	119	123		LNRNO, RNLNO, RNLO, LNRO			3		74	78	71	74	77	70	77	81	86	82	80	88	82	89	86	83	91	89	97	76	81.55		97		2		74	70	63	68	68	76	72	83	75	67	82	69	71
2	46	57	57	57		LNRNO, RNLO, LNRO, RNLNO			2		51	41	55	43	66	64	60	52	55	59	60	44	51	56	38	48	47	43	44	53	51.5		66		4		51	52	53	43	51	51	44	57	58	51	51	52	45
3	60	61	69	69		RNLO, LNRO, LNRNO, RNLNO			1		47	65	80	64	73	54	54	56	42	41	82	60	53	42	63	56	50	53	60	66	58.05		82		4		53	59	56	71	62	51	76	63	81	55	68	62	77
4	54	79	67	79		LNRO, LNRNO, RNLO, RNLNO			3		39	56	53	51	42	36	29	16	53	62	58	57	45	40	38	53	43	42	27	51	44.55		62		4		28	39	45	60	44	46	49	59	45	40	51	39	46
5	43	35	44	44		RNLO, LNRNO, LNRO, RNLNO			1		22	32	18	27	41	39	63	41	59	13	21	47	51	38	48	45	52	46	71	62	41.8		71		4		28	32	30	29	35	23	28	35	40	31	36	14	29
6	131	105	89	131		RNLNO, LNRNO, RNLO, LNRO			3		159	134	100	60	82	149	170	162	149	178	158	146	179	156	190	173	172	186	193	159	152.75		193		1		38	54	53	72	60	61	53	65	60	62	74	64	71
7	95	86	90	95		LNRNO, LNRO, RNLO, RNLNO			3		111	109	112	92	106	97	104	98	125	110	118	126	104	114	98	112	124	126	143	140	113.45		143		4		103	114	104	92	84	113	91	100	88	102	93	103	106
8	50	56	53	56		RNLNO, LNRO, LNRNO, RNLO			4		70	70	76	66	59	55	69	71	43	66	62	58	64	62	52	62	50	63	55	62	61.75		76		1		31	64	84	49	72	62	87	77	86	71	77	60	59
9	28	28	29	29		LNRNO, RNLO, RNLNO, LNRO			2		31	35	19	25	16	14	19	25	20	22	14	21	19	15	18	26	25	29	24	21	21.9		35		3		13	21	21	23	16	21	16	16	13	18	9	15	17
10	111	117	116	117		RNLO, LNRO, RNLNO, LNRNO			1		94	119	106	101	92	90	104	97	108	93	87	94	81	116	112	106	97	95	76	117	99.25		119		3		70	49	64	67	45	60	67	47	59	45	61	62	49
11	118	90	107	118		RNLNO, LNRNO, RNLO, LNRO			3		112	147	129	109	116	116	123	118	109	119	116	113	103	104	113	105	120	121	121	116	116.5		147		1		98	82	84	81	77	64	123	115	128	127	133	136	145
12	87	79	70	87		LNRNO, RNLO, LNRO, RNLNO			2		71	64	58	68	44	51	41	57	57	52	62	70	67	82	88	78	90	85	78	89	67.6		90		4		90	57	71	75	82	64	84	69	65	52	75	76	64
13	79	92	93	93		RNLO, LNRO, RNLNO, LNRNO			1		29	55	38	36	52	61	35	64	45	40	63	44	38	67	51	55	55	71	62	56	50.85		71		3		5	9	15	18	10	14	10	23	24	13	13	16	16
14	41	32	37	41		RNLNO, LNRO, LNRNO, RNLO			4		50	44	63	72	67	68	73	70	67	58	59	61	73	72	71	65	58	51	61	54	62.85		73		1		23	24	26	27	30	34	34	33	34	34	37	40	44
15	65	80	60	80		LNRO, LNRNO, RNLNO, RNLO			4		27	22	23	31	24	17	23	19	18	32	30	26	24	27	22	37	25	29	16	15	24.35		37		3		10	9	8	12	13	11	7	6	9	9	9	6	13
16	53	63	59	63		RNLNO, LNRNO, RNLO, LNRO			3		60	57	72	53	78	77	76	70	78	80	79	75	81	87	107	100	95	88	82	82	78.85		107		1		15	21	32	26	41	30	43	42	41	44	58	38	36
17	45	36	37	45		LNRNO, RNLNO, LNRO, RNLO			4		24	25	16	24	22	10	14	23	17	23	13	10	16	29	24	29	15	25	10	13	19.1		29		2		17	22	28	21	26	27	27	34	30	27	32	34	25
18	104	102	102	104		LNRO, LNRNO, RNLO, RNLNO			3		20	35	36	44	36	41	43	57	35	25	32	32	28	25	41	18	22	36	49	23	33.9		57		4		29	17	22	21	20	17	20	22	20	19	20	32	20
19	72	82	77	82		RNLO, LNRO, LNRNO, RNLNO			1		38	53	52	46	69	56	73	66	72	82	77	73	69	89	79	77	82	66	69	90	68.9		90		4		60	57	61	78	70	77	69	68	81	75	80	63	76
20	53	62	63	63		LNRNO, LNRO, RNLO, RNLNO			3		40	44	48	24	23	22	14	30	32	26	28	33	44	13	24	28	34	30	28	30	29.75		48		4		22	25	22	23	26	15	24	20	23	17	21	22	12
21	55	66	57	66		LNRO, RNLNO, RNLO, LNRNO			3		50	45	41	52	36	27	48	22	16	14	42	28	28	29	17	13	15	11	15	13	28.1		52		2		26	42	31	30	26	25	29	33	40	44	39	42	43
22	19	24	23	24		RNLNO, RNLO, LNRNO, LNRO			2		37	37	37	43	32	51	40	35	29	32	40	23	29	25	20	38	21	14	37	29	32.45		51		1		27	30	30	33	31	24	26	34	30	25	32	33	30
23	69	56	70	70		RNLO, RNLNO, LNRO, LNRNO			1		27	28	15	29	39	23	32	23	30	17	10	25	47	18	50	40	22	45	29	27	28.8		50		2		30	25	33	32	38	42	38	35	36	41	19	41	49
24	86	80	99	99		LNRO, RNLO, LNRNO, RNLNO			2		84	79	63	87	81	84	80	81	81	81	89	66	82	72	66	67	76	66	86	65	76.8		89		4		33	43	41	40	48	44	47	44	46	45	43	45	42
25	59	49	58	59		RNLO, LNRNO, RNLNO, LNRO			1		21	28	33	31	26	36	20	26	36	27	19	29	25	21	24	44	48	57	29	58	31.9		58		3		4	7	11	12	14	13	16	14	25	21	16	22	23
26	55	40	48	55		RNLNO, LNRO, LNRNO, RNLO			4		16	19	21	17	19	14	12	14	14	16	14	22	15	18	14	15	9	9	10	12	15		22		1		7	15	4	6	14	9	15	16	13	14	17	16	15
27	55	53	62	62		LNRNO, RNLNO, RNLO, LNRO			3		29	29	92	53	46	55	73	72	47	28	46	28	40	27	30	34	61	43	30	49	45.6		92		2		92	87	90	105	31	23	20	21	96	25	17	18	61
28	31	33	28	33		RNLO, RNLNO, LNRNO, LNRO			1		22	33	28	21	19	26	34	26	19	22	32	36	33	23	36	19	34	23	26	12	26.2		36		2		20	24	24	26	26	25	29	25	18	22	30	27	16
29	70	68	65	70		LNRNO, RNLNO, LNRO, RNLO			4		43	53	47	37	39	42	34	32	41	29	40	39	40	44	34	36	45	24	49	49	39.85		53		2		19	25	21	20	22	19	20	17	21	22	26	17	17
30	34	35	39	39		LNRO, RNLO, LNRNO, RNLNO			2		58	27	16	19	13	17	14	33	32	28	28	32	34	28	34	34	21	23	33	16	27		58		4		10	13	22	20	18	24	22	22	14	24	16	13	11
31	57	57	68	68		LNRNO, RNLO, RNLNO, LNRO			2		80	70	69	72	69	80	64	92	78	87	79	83	94	73	76	70	90	71	70	72	76.95		94		3		50	59	69	56	60	73	83	77	81	86	64	72	81
32	156	166	164	166		RNLNO, LNRO, RNLO, LNRNO			3		51	72	53	77	58	60	80	82	66	80	66	57	63	76	67	64	54	83	79	67	67.75		83		1		36	45	39	53	42	48	44	36	44	38	38	37	41
33	58	54	54	58		RNLO, LNRNO, LNRO, RNLNO			1		19	26	29	36	31	38	30	22	30	27	27	35	21	31	29	32	34	30	30	36	29.65		38		4		17	14	15	16	13	14	15	16	14	18	15	14	13
34	32	30	33	33		LNRO, RNLO, LNRNO, RNLNO			2		24	23	22	24	26	25	27	28	32	37	28	40	33	35	24	32	30	38	26	15	28.45		40		4		22	15	18	17	26	21	25	27	25	24	30	25	29
35	41	33	47	47		LNRNO, RNLNO, RNLO, LNRO			3		52	37	37	55	52	51	50	47	47	49	47	56	29	53	52	35	45	58	41	51	47.2		58		2		43	24	25	29	40	30	34	35	39	36	33	28	40
36	59	54	68	68		RNLNO, LNRO, LNRNO, RNLO			4		51	52	37	42	36	48	39	37	22	24	39	36	39	24	27	38	36	45	39	36	37.35		52		1		12	14	22	18	32	24	22	26	30	25	24	28	31
37	100	87	99	100		RNLO, RNLNO, LNRO, LNRNO			1		51	68	53	82	72	73	87	60	49	55	51	65	58	43	46	65	51	74	62	63	61.4		87		2		68	50	56	44	45	69	51	50	60	51	63	52	54
38	107	108	100	108		RNLNO, LNRO, LNRNO, RNLO			4		80	65	55	62	54	74	64	63	72	65	67	73	63	51	60	48	68	58	82	74	64.9		82		1		50	62	64	39	45	65	59	50	59	63	58	69	54
39	43	51	67	67		LNRO, RNLO, RNLNO, LNRNO			2		9	15	7	17	17	7	8	17	24	24	18	13	32	37	17	38	23	34	35	33	21.25		38		3		26	26	38	22	11	18	13	14	20	14	20	16	19
40	47	37	52	52		RNLNO, LNRO, LNRNO, RNLO			4		42	17	38	51	26	35	46	47	35	48	46	51	33	29	53	22	19	38	42	41	37.95		53		1		25	13	28	31	16	30	14	14	19	26	25	23	26
41	59	70	61	70		LNRNO, RNLNO, RNLO, LNRO			3		51	70	72	58	67	66	68	69	60	74	66	61	64	64	58	61	61	57	55	44	62.3		74		2		32	39	43	25	33	30	35	40	37	36	35	33	45
42	31	25	29	31		RNLNO, LNRO, LNRNO, RNLO			4		58	44	40	34	30	30	46	41	47	47	38	42	44	63	52	36	45	56	43	61	44.85		63		1		17	19	28	26	16	20	21	22	25	27	27	24	31
43	40	28	36	40		LNRNO, LNRO, RNLNO, RNLO			4		100	76	100	64	93	94	109	124	109	116	103	102	106	125	104	117	57	74	71	71	95.75		125		3		76	70	70	66	80	74	78	84	85	95	75	103	62
44	141	125	132	141		RNLNO, LNRO, RNLO, LNRNO			3		104	87	76	91	82	109	88	89	42	114	100	107	93	121	130	128	80	128	125	105	99.95		130		1		19	23	27	40	38	38	43	37	42	49	38	30	43
45	60	60	63	63		LNRO, RNLO, RNLNO, LNRNO			2		44	53	25	25	68	49	54	14	65	43	61	51	57	55	63	34	32	42	81	58	48.7		81		3		51	39	40	31	35	44	27	32	39	31	32	39	55
46	30	32	38	38		RNLNO, LNRNO, LNRO, RNLO			4		72	47	68	72	43	44	43	71	43	48	43	47	52	33	34	42	53	50	46	69	51		72		1		37	64	66	55	61	48	50	34	34	44	38	44	42
47	142	111	121	142		RNLO, LNRO, LNRNO, RNLNO			1		111	87	99	103	99	115	90	43	98	102	108	104	101	112	103	100	96	98	101	112	99.1		115		4		19	60	82	73	85	82	90	92	83	80	80	81	91
48	25	25	37	37		LNRO, RNLNO, LNRNO, RNLO			4		36	39	37	46	42	37	58	49	43	36	46	21	35	32	29	41	44	29	30	34	38.2		58		2		43	31	23	44	43	39	42	40	40	38	37	34	38
50	26	19	22	26		RNLNO, RNLO, LNRO, LNRNO			2		12	24	19	10	10	14	17	13	27	26	22	13	15	17	17	9	13	18	15	19	16.5		27		1		20	21	21	29	13	15	17	19	21	19	19	25	21
51	73	72	78	78		RNLO, LNRO, LNRNO, RNLNO			1		55	44	68	73	65	76	77	73	82	74	77	78	76	69	78	55	74	78	75	82	71.45		82		4		44	41	38	34	39	39	38	41	39	40	57	45	43
52	121	127	115	127		LNRO, RNLO, LNRNO, RNLNO			2		80	76	51	43	38	39	52	63	90	39	44	53	78	95	88	46	68	98	124	105	68.5		124		4		98	51	50	39	38	43	54	56	73	31	57	37	58
				72.8039																													75.098
Subject No	MIP1	MIP2	MIP3			Order of SNIP		RN, LO (Right nostril, left occuluded)	TEST		SNIP1	SNIP2	SNIP3	SNIP4	SNIP5	SNIP6	SNIP7	SNIP8	SNIP9	SNIP10	SNIP11	SNIP12	SNIP13	SNIP14	SNIP15	SNIP16	SNIP17	SNIP18	SNIP19	SNIP20				RN, LNO (Right nostril, left non-occuluded)	TEST		SNIP1	SNIP2	SNIP3	SNIP4	SNIP5	SNIP6	SNIP7	SNIP8	SNIP9	SNIP10	SNIP11	SNIP12	SNIP13
				MIPmax
				*
[truncated: 64 more columns]

## Sheet: Compare L or R handed
Subject No	Gender	Age (years)	R or L handed	Prescriptions	RS or A condition	Illness	Exercise/wk	Smoke/day	Alcohol/wk	MAP	Ht (m)	Wt (kg)	BMI (kg/m2)	SBP (mmHg)	DBP (mmHg)	Pulse (BPM)	SpO2	FEV1	FEV1 %	FVC	FVC %	FEV1/FVC	FEV1/FVC %	PEF	PEF %		MIP1	MIP2	MIP3	MIPmax	MEP1	MEP2	MEP3	MEPmax	RMS		Order of SNIP		RN, LO (Right nostril, left occuluded)	TEST		SNIP1	SNIP2	SNIP3	SNIP4	SNIP5	SNIP6	SNIP7	SNIP8
1	M	47	1	2	2	2	2	0	0	93.22	1.83	102	30.4578	116	82	66	98	3.53	98	4.11	92	86	109	629	112		123	120	119	123	130	127	131	131	127		LNRNO, RNLNO, RNLO, LNRO			3		74	78	71	74	77	70	77	81
2	F	19	1	2	2	2	2	0	3	88.51	1.78	67	21.1463	120	73	64	100	3.38	89	3.98	91	85	101	383	80		46	57	57	57	80	78	76	80	68.5		LNRNO, RNLO, LNRO, RNLNO			2		51	41	55	43	66	64	60	52
3	F	18	1	1	2	2	1	0	0	87.17	1.69	100	35.0128	120	71	73	100	3.65	106	3.96	100	92	109	487	109		60	61	69	69	66	60	66	66	67.5		RNLO, LNRO, LNRNO, RNLNO			1		47	65	80	64	73	54	54	56
4	M	19	1	1	1	2	5	0	5	79.2	1.73	73	24.3911	106	66	79	97	1.36	32	2.39	48	57	69	88	15		54	79	67	79	83	94	113	113	96		LNRO, LNRNO, RNLO, RNLNO			3		39	56	53	51	42	36	29	16
5	M	23	2	1	1	2	5	0	0	90.19	1.77	72	22.9819	119	76	93	98	4.46	101	5.32	102	84	101	553	93		43	35	44	44	63	61	53	63	53.5		RNLO, LNRNO, LNRO, RNLNO			1		22	32	18	27	41	39	63	41
6	F	24	1	2	1	2	7	0	0	100.47	1.63	89	33.4977	140	81	70	99	2.79	87	3.32	90	84	100	262	61		131	105	89	131	64	73	70	73	102		RNLNO, LNRNO, RNLO, LNRO			3		159	134	100	60	82	149	170	162
7	M	20	1	1	2	2	2	0	4	97.49	1.85	102	29.8028	133	80	80	97	3.62	76	4.06	72	89	108	521	83		95	86	90	95	65	62	69	69	82		LNRNO, LNRO, RNLO, RNLNO			3		111	109	112	92	106	97	104	98
8	M	20	1	2	2	2	2	0	0	77.48	1.84	81	23.9249	115	59	72	98	3.94	84	5.47	98	72	87	464	75		50	56	53	56	96	103	100	103	79.5		RNLNO, LNRO, LNRNO, RNLO			4		70	70	76	66	59	55	69	71
9	F	19	1	2	2	2	0	0	0	82.21	1.6	49	19.1406	107	70	92	99	2.2	79	2.38	75	92	110	260	63		28	28	29	29	31	32	28	32	30.5		LNRNO, RNLO, RNLNO, LNRO			2		31	35	19	25	16	14	19	25
10	M	20	1	2	2	2	4	0	5	80.19	1.81	100	30.5241	109	66	67	98	4.33	95	4.97	91	87	105	572	94		111	117	116	117	126	120	151	151	134		RNLO, LNRO, RNLNO, LNRNO			1		94	119	106	101	92	90	104	97
11	M	49	1	2	2	2	2	0	8	114.2	1.71	73	24.9649	141	101	68	97	4.12	120	5.03	119	82	104	487	95		118	90	107	118	127	106	131	131	124.5		RNLNO, LNRNO, RNLO, LNRO			3		112	147	129	109	116	116	123	118
12	F	32	3	1	1	1	2	0	0.5	72.5	1.62	86	32.7694	106	56	62	99	3.21	107	3.48	101	92	111	563	137		87	79	70	87	51	50	63	63	75		LNRNO, RNLO, LNRO, RNLNO			2		71	64	58	68	44	51	41	57
13	M	19	1	2	2	2	3	0	2.5	87.83	1.94	100	26.5703	122	71	96	98	5.08	99	6.16	100	82	100	390	59		79	92	93	93	65	40	47	65	79		RNLO, LNRO, RNLNO, LNRNO			1		29	55	38	36	52	61	35	64
14	M	18	1	2	1	2	1	0	0	78.47	1.92	84	22.7865	118	59	87	98	4.75	95	5.95	99	80	97	565	87		41	32	37	41	53	53	54	54	47.5		RNLNO, LNRO, LNRNO, RNLO			4		50	44	63	72	67	68	73	70
15	M	27	1	1	1	1	7	0	0	79.54	1.74	65	21.4692	105	67	105	98	3.76	89	4.42	89	85	103	371	64		65	80	60	80	95	102	87	102	91		LNRO, LNRNO, RNLNO, RNLO			4		27	22	23	31	24	17	23	19
16	F	52	3	2	2	2	3	0	0	115.19	1.58	96	38.4554	144	101	67	98	2.43	87	2.61	77	93	120	348	76		53	63	59	63	71	67	79	79	71		RNLNO, LNRNO, RNLO, LNRO			3		60	57	72	53	78	77	76	70
17	M	20	2	1	2	2	1	0	0	79.81	1.62	56	21.3382	118	61	100	97	2.98	80	3.85	90	77	94	454	84		45	36	37	45	37	45	51	51	48		LNRNO, RNLNO, LNRO, RNLO			4		24	25	16	24	22	10	14	23
18	F	19	1	2	2	2	3	0	10	69.5	1.58	63	25.2363	103	53	78	99	3.58	119	3.87	112	93	110	405	99		104	102	102	104	68	82	75	82	93		LNRO, LNRNO, RNLO, RNLNO			3		20	35	36	44	36	41	43	57
19	F	20	1	2	2	2	2	0	0	83.86	1.58	47	18.8271	112	70	62	99	3.24	107	3.38	98	96	114	424	103		72	82	77	82	102	87	97	102	92		RNLO, LNRO, LNRNO, RNLNO			1		38	53	52	46	69	56	73	66
20	M	47	1	2	2	2	2	0	10	95.84	1.8	88	27.1605	128	80	70	99	3.37	87	4.93	102	68	87	415	75		53	62	63	63	92	118	102	118	90.5		LNRNO, LNRO, RNLO, RNLNO			3		40	44	48	24	23	22	14	30
21	F	65	3	1	2	2	0	0	2	95.85	1.58	83	33.2479	126	81	79	98	2.32	115	2.56	106	91	118	427	126		55	66	57	66	37	38	39	39	52.5		LNRO, RNLNO, RNLO, LNRNO			3		50	45	41	52	36	27	48	22
22	F	26	1	2	2	2	0	0	0	65.87	1.59	53	20.9644	92	53	77	98	2.81	93	3.18	91	88	105	296	72		19	24	23	24	50	44	45	50	37		RNLNO, RNLO, LNRNO, LNRO			2		37	37	37	43	32	51	40	35
23	F	52	2	2	1	1	0	0	0	91.19	1.66	89	32.2979	120	77	94	98	2.55	96	2.87	91	90	114	497	128		69	56	70	70	65	83	70	83	76.5		RNLO, RNLNO, LNRO, LNRNO			1		27	28	15	29	39	23	32	23
24	F	41	1	2	1	2	1	0	1	86.86	1.72	68	22.9854	115	73	68	99	2.79	88	3.35	92	83	102	446	104		86	80	99	99	113	97	106	113	106		LNRO, RNLO, LNRNO, RNLNO			2		84	79	63	87	81	84	80	81
25	F	19	2	1	1	2	3	0	0	88.85	1.56	58	23.833	119	74	70	98	2.23	76	2.98	88	75	89	305	76		59	49	58	59	46	56	60	60	59.5		RNLO, LNRNO, RNLNO, LNRO			1		21	28	33	31	26	36	20	26
26	M	53	1	2	2	2	7	0	0	95.47	1.76	114	36.8027	135	76	98	98	2.8	79	3.49	79	80	103	254	49		55	40	48	55	28	23	26	28	41.5		RNLNO, LNRO, LNRNO, RNLO			4		16	19	21	17	19	14	12	14
27	M	36	1	2	2	2	4	0	6	85.51	1.7	69	23.8754	117	70	63	97	3.54	94	4.25	94	83	103	492	91		55	53	62	62	34	39	38	39	50.5		LNRNO, RNLNO, RNLO, LNRO			3		29	29	92	53	46	55	73	72
28	M	18	1	2	1	2	3	0	6	86.17	1.8	73	22.5309	119	70	71	97	2.52	56	4.45	83	57	68	304	50		31	33	28	33	35	41	42	42	37.5		RNLO, RNLNO, LNRNO, LNRO			1		22	33	28	21	19	26	34	26
29	F	19	2	2	1	2	4	0	0	89.78	1.59	60	23.7332	134	68	60	100	2.36	77	3.22	92	73	87	238	58		70	68	65	70	50	59	75	75	72.5		LNRNO, RNLNO, LNRO, RNLO			4		43	53	47	37	39	42	34	32
30	F	63	1	2	2	2	5	0	1	99.89	1.6	75	29.2969	122	89	82	97	2.4	112	3.15	123	76	99	347	100		34	35	39	39	40	39	45	45	42		LNRO, RNLO, LNRNO, RNLNO			2		58	27	16	19	13	17	14	33
31	F	50	1	1	2	2	7	0	1	98.74	1.6	96	37.5	151	73	87	97	2.33	94	2.53	87	92	116	509	137		57	57	68	68	86	78	77	86	77		LNRNO, RNLO, RNLNO, LNRO			2		80	70	69	72	69	80	64	92
32	M	54	1	1	2	2	3	0	0	115.2	1.9	121	33.518	142	102	70	98	4.59	112	5.45	105	84	109	653	115		156	166	164	166	173	179	184	184	175		RNLNO, LNRO, RNLO, LNRNO			3		51	72	53	77	58	60	80	82
33	F	19	1	2	2	2	5	0	2	83.2	1.67	57	20.4382	110	70	80	100	3.42	101	3.54	92	97	115	412	115		58	54	54	58	35	50	46	50	54		RNLO, LNRNO, LNRO, RNLNO			1		19	26	29	36	31	38	30	22
34	F	19	1	1	2	2	4	0	1	79.9	1.59	46	18.1955	100	70	68	100	3.44	112	3.86	110	89	106	434	105		32	30	33	33	44	39	42	44	38.5		LNRO, RNLO, LNRNO, RNLNO			2		24	23	22	24	26	25	27	28
35	F	47	1	2	2	2	3	0	1	78.88	1.63	56	21.0772	103	67	56	99	2.56	96	3.06	98	84	104	340	88		41	33	47	47	63	69	72	72	59.5		LNRNO, RNLNO, RNLO, LNRO			3		52	37	37	55	52	51	50	47
36	F	18	1	2	2	2	2	0	6	77.5	1.62	51	19.433	111	61	61	100	2.97	94	3.17	87	94	111	311	74		59	54	68	68	64	62	76	76	72		RNLNO, LNRO, LNRNO, RNLO			4		51	52	37	42	36	48	39	37
37	M	18	2	2	2	2	4	0	6	78.18	1.71	56	19.1512	109	63	59	98	3.18	77	4.58	94	69	84	441	77		100	87	99	100	122	136	118	136	118		RNLO, RNLNO, LNRO, LNRNO			1		51	68	53	82	72	73	87	60
38	M	20	1	2	2	2	0	0	14	69.86	1.86	84	24.2803	98	56	75	98	4.97	104	5.32	93	93	113	694	110		107	108	100	108	86	94	97	97	102.5		RNLNO, LNRO, LNRNO, RNLO			4		80	65	55	62	54	74	64	63
39	F	23	1	2	2	2	3	0	0	92.85	1.7	76	26.2976	123	78	57	100	3.74	107	4.63	116	81	96	490	109		43	51	67	67	63	74	81	81	74		LNRO, RNLO, RNLNO, LNRNO			2		9	15	7	17	17	7	8	17
40	F	24	2	1	2	1	3	0	0	95.86	1.66	60	21.7738	124	82	80	100	3.06	92	3.06	80	100	119	402	92		47	37	52	52	47	61	58	61	56.5		RNLNO, LNRO, LNRNO, RNLO			4		42	17	38	51	26	35	46	47
41	F	21	1	2	2	2	5	0	0	88.86	1.71	88	30.0947	117	75	102	98	3.57	101	3.9	97	92	109	445	98		59	70	61	70	63	52	76	76	73		LNRNO, RNLNO, RNLO, LNRO			3		51	70	72	58	67	66	68	69
42	M	19	1	2	2	2	0	0	0	69.15	1.75	69	22.5306	106	51	86	99	3.45	80	4.87	96	71	86	264	45		31	25	29	31	41	41	53	53	42		RNLNO, LNRO, LNRNO, RNLO			4		58	44	40	34	30	30	46	41
43	F	19	1	2	2	2	0	0	1	80.51	1.65	69	25.3444	112	65	95	99	2.79	85	4.2	111	66	79	245	57		40	28	36	40	45	48	47	48	44		LNRNO, LNRO, RNLNO, RNLO			4		100	76	100	64	93	94	109	124
44	M	20	1	2	2	2	4	0	0	75.15	1.66	74	26.8544	112	57	92	99	3.81	108	4.37	106	87	105	568	102		141	125	132	141	115	117	113	117	129		RNLNO, LNRO, RNLO, LNRNO			3		104	87	76	91	82	109	88	89
45	F	21	1	1	2	2	7	0	0	74.17	1.68	58	20.5499	107	58	63	100	3.33	98	3.73	96	89	106	414	106		60	60	63	63	51	58	60	60	61.5		LNRO, RNLO, RNLNO, LNRNO			2		44	53	25	25	68	49	54	14
46	M	61	1	1	2	1	0	0	0	93.49	1.7	147	50.8651	129	76	97	97	3.25	107	3.44	89	94	124	550	115		30	32	38	38	42	50	61	61	49.5		RNLNO, LNRNO, LNRO, RNLO			4		72	47	68	72	43	44	43	71
47	M	29	1	2	2	2	0	0	10	96.5	1.78	75	23.6713	130	80	83	99	4.36	101	5.93	115	74	90	730	124		142	111	121	142	167	174	178	178	160		RNLO, LNRO, LNRNO, RNLNO			1		111	87	99	103	99	115	90	43
48	F	18	1	1	1	1	2	0	0	71.19	1.69	69	24.1588	100	57	83	100	2.89	93	3.18	90	91	108	439	98		25	25	37	37	52	54	53	54	45.5		LNRO, RNLNO, LNRNO, RNLO			4		36	39	37	46	42	37	58	49
50	F	21	1	2	2	2	5	0	6	86.87	1.74	60	19.8177	113	74	67	98	3.91	107	4.43	106	88	105	494	107		26	19	22	26	102	96	103	103	64.5		RNLNO, RNLO, LNRO, LNRNO			2		12	24	19	10	10	14	17	13
51	F	27	1	1	1	2	3	0	3	76.55	1.64	56	20.8209	100	65	59	99	2.79	87	3.13	85	89	106	383	90		73	72	78	78	63	64	75	75	76.5		RNLO, LNRO, LNRNO, RNLNO			1		55	44	68	73	65	76	77	73
52	M	40	1	2	2	2	6	0	0	84.89	1.7	66	22.8374	107	74	55	97	3.22	88	4.38	99	74	92	540	101		121	127	115	127	107	111	93	111	119		LNRO, RNLO, LNRNO, RNLNO			2		80	76	51	43	38	39	52	63
																														72.8039				80.8824	76.8431
Subject No	Gender	Age (years)		Prescriptions	RS or A condition	Illness	Exercise/wk	Smoke/day	Alcohol/wk	MAP	Ht (m)	Wt (kg)	BMI (kg/m2)	SBP (mmHg)	DBP (mmHg)	Pulse (BPM)	SpO2	FEV1	FEV1 %	FVC	FVC %	FEV1/FVC	FEV1/FVC %	PEF	PEF %		MIP1	MIP2	MIP3		MEP1	MEP2	MEP3		RMS		Order of SNIP		RN, LO (Right nostril, left occuluded)	TEST		SNIP1	SNIP2	SNIP3	SNIP4	SNIP5	SNIP6	SNIP7	SNIP8
																														MIPmax				MEPmax
																			*		*		*		*
																														*				*
[truncated: 88 more columns]

## Sheet: Raw SNIP data n=51
Subject No	Order of SNIP		RN, LO (Right nostril, left occuluded)	TEST		SNIP1	SNIP2	SNIP3	SNIP4	SNIP5	SNIP6	SNIP7	SNIP8	SNIP9	SNIP10	SNIP11	SNIP12	SNIP13	SNIP14	SNIP15	SNIP16	SNIP17	SNIP18	SNIP19	SNIP20	Mean		Max	RN, LNO (Right nostril, left not occuluded)	TEST		SNIP1	SNIP2	SNIP3	SNIP4	SNIP5	SNIP6	SNIP7	SNIP8	SNIP9	SNIP10	SNIP11	SNIP12	SNIP13	SNIP14	SNIP15	SNIP16	SNIP17	SNIP18
1	LNRNO, RNLNO, RNLO, LNRO			3		74	78	71	74	77	70	77	81	86	82	80	88	82	89	86	83	91	89	97	76	81.55		97		2		74	70	63	68	68	76	72	83	75	67	82	69	71	63	68	71	66	64
2	LNRNO, RNLO, LNRO, RNLNO			2		51	41	55	43	66	64	60	52	55	59	60	44	51	56	38	48	47	43	44	53	51.5		66		4		51	52	53	43	51	51	44	57	58	51	51	52	45	54	53	52	52	38
3	RNLO, LNRO, LNRNO, RNLNO			1		47	65	80	64	73	54	54	56	42	41	82	60	53	42	63	56	50	53	60	66	58.05		82		4		53	59	56	71	62	51	76	63	81	55	68	62	77	70	60	69	70	68
4	LNRO, LNRNO, RNLO, RNLNO			3		39	56	53	51	42	36	29	16	53	62	58	57	45	40	38	53	43	42	27	51	44.55		62		4		28	39	45	60	44	46	49	59	45	40	51	39	46	43	49	52	51	51
5	RNLO, LNRNO, LNRO, RNLNO			1		22	32	18	27	41	39	63	41	59	13	21	47	51	38	48	45	52	46	71	62	41.8		71		4		28	32	30	29	35	23	28	35	40	31	36	14	29	24	31	24	29	31
6	RNLNO, LNRNO, RNLO, LNRO			3		159	134	100	60	82	149	170	162	149	178	158	146	179	156	190	173	172	186	193	159	152.75		193		1		38	54	53	72	60	61	53	65	60	62	74	64	71	66	64	73	81	67
7	LNRNO, LNRO, RNLO, RNLNO			3		111	109	112	92	106	97	104	98	125	110	118	126	104	114	98	112	124	126	143	140	113.45		143		4		103	114	104	92	84	113	91	100	88	102	93	103	106	92	92	98	102	84
8	RNLNO, LNRO, LNRNO, RNLO			4		70	70	76	66	59	55	69	71	43	66	62	58	64	62	52	62	50	63	55	62	61.75		76		1		31	64	84	49	72	62	87	77	86	71	77	60	59	67	71	68	79	73
9	LNRNO, RNLO, RNLNO, LNRO			2		31	35	19	25	16	14	19	25	20	22	14	21	19	15	18	26	25	29	24	21	21.9		35		3		13	21	21	23	16	21	16	16	13	18	9	15	17	17	14	14	15	15
10	RNLO, LNRO, RNLNO, LNRNO			1		94	119	106	101	92	90	104	97	108	93	87	94	81	116	112	106	97	95	76	117	99.25		119		3		70	49	64	67	45	60	67	47	59	45	61	62	49	63	60	53	47	47
11	RNLNO, LNRNO, RNLO, LNRO			3		112	147	129	109	116	116	123	118	109	119	116	113	103	104	113	105	120	121	121	116	116.5		147		1		98	82	84	81	77	64	123	115	128	127	133	136	145	114	125	131	131	135
12	LNRNO, RNLO, LNRO, RNLNO			2		71	64	58	68	44	51	41	57	57	52	62	70	67	82	88	78	90	85	78	89	67.6		90		4		90	57	71	75	82	64	84	69	65	52	75	76	64	71	75	66	69	58
13	RNLO, LNRO, RNLNO, LNRNO			1		29	55	38	36	52	61	35	64	45	40	63	44	38	67	51	55	55	71	62	56	50.85		71		3		5	9	15	18	10	14	10	23	24	13	13	16	16	16	19	16	18	25
14	RNLNO, LNRO, LNRNO, RNLO			4		50	44	63	72	67	68	73	70	67	58	59	61	73	72	71	65	58	51	61	54	62.85		73		1		23	24	26	27	30	34	34	33	34	34	37	40	44	43	48	48	52	54
15	LNRO, LNRNO, RNLNO, RNLO			4		27	22	23	31	24	17	23	19	18	32	30	26	24	27	22	37	25	29	16	15	24.35		37		3		10	9	8	12	13	11	7	6	9	9	9	6	13	9	9	8	15	7
16	RNLNO, LNRNO, RNLO, LNRO			3		60	57	72	53	78	77	76	70	78	80	79	75	81	87	107	100	95	88	82	82	78.85		107		1		15	21	32	26	41	30	43	42	41	44	58	38	36	38	45	36	43	44
17	LNRNO, RNLNO, LNRO, RNLO			4		24	25	16	24	22	10	14	23	17	23	13	10	16	29	24	29	15	25	10	13	19.1		29		2		17	22	28	21	26	27	27	34	30	27	32	34	25	33	35	31	34	35
18	LNRO, LNRNO, RNLO, RNLNO			3		20	35	36	44	36	41	43	57	35	25	32	32	28	25	41	18	22	36	49	23	33.9		57		4		29	17	22	21	20	17	20	22	20	19	20	32	20	15	24	25	22	18
19	RNLO, LNRO, LNRNO, RNLNO			1		38	53	52	46	69	56	73	66	72	82	77	73	69	89	79	77	82	66	69	90	68.9		90		4		60	57	61	78	70	77	69	68	81	75	80	63	76	68	74	63	70	64
20	LNRNO, LNRO, RNLO, RNLNO			3		40	44	48	24	23	22	14	30	32	26	28	33	44	13	24	28	34	30	28	30	29.75		48		4		22	25	22	23	26	15	24	20	23	17	21	22	12	23	22	20	18	22
21	LNRO, RNLNO, RNLO, LNRNO			3		50	45	41	52	36	27	48	22	16	14	42	28	28	29	17	13	15	11	15	13	28.1		52		2		26	42	31	30	26	25	29	33	40	44	39	42	43	47	43	47	48	54
22	RNLNO, RNLO, LNRNO, LNRO			2		37	37	37	43	32	51	40	35	29	32	40	23	29	25	20	38	21	14	37	29	32.45		51		1		27	30	30	33	31	24	26	34	30	25	32	33	30	30	33	33	24	23
23	RNLO, RNLNO, LNRO, LNRNO			1		27	28	15	29	39	23	32	23	30	17	10	25	47	18	50	40	22	45	29	27	28.8		50		2		30	25	33	32	38	42	38	35	36	41	19	41	49	44	47	48	44	32
24	LNRO, RNLO, LNRNO, RNLNO			2		84	79	63	87	81	84	80	81	81	81	89	66	82	72	66	67	76	66	86	65	76.8		89		4		33	43	41	40	48	44	47	44	46	45	43	45	42	44	47	41	53	44
25	RNLO, LNRNO, RNLNO, LNRO			1		21	28	33	31	26	36	20	26	36	27	19	29	25	21	24	44	48	57	29	58	31.9		58		3		4	7	11	12	14	13	16	14	25	21	16	22	23	24	29	21	20	19
26	RNLNO, LNRO, LNRNO, RNLO			4		16	19	21	17	19	14	12	14	14	16	14	22	15	18	14	15	9	9	10	12	15		22		1		7	15	4	6	14	9	15	16	13	14	17	16	15	23	15	16	17	17
27	LNRNO, RNLNO, RNLO, LNRO			3		29	29	92	53	46	55	73	72	47	28	46	28	40	27	30	34	61	43	30	49	45.6		92		2		92	87	90	105	31	23	20	21	96	25	17	18	61	26	24	29	32	29
28	RNLO, RNLNO, LNRNO, LNRO			1		22	33	28	21	19	26	34	26	19	22	32	36	33	23	36	19	34	23	26	12	26.2		36		2		20	24	24	26	26	25	29	25	18	22	30	27	16	23	15	14	10	24
29	LNRNO, RNLNO, LNRO, RNLO			4		43	53	47	37	39	42	34	32	41	29	40	39	40	44	34	36	45	24	49	49	39.85		53		2		19	25	21	20	22	19	20	17	21	22	26	17	17	17	23	17	19	21
30	LNRO, RNLO, LNRNO, RNLNO			2		58	27	16	19	13	17	14	33	32	28	28	32	34	28	34	34	21	23	33	16	27		58		4		10	13	22	20	18	24	22	22	14	24	16	13	11	12	19	17	22	16
31	LNRNO, RNLO, RNLNO, LNRO			2		80	70	69	72	69	80	64	92	78	87	79	83	94	73	76	70	90	71	70	72	76.95		94		3		50	59	69	56	60	73	83	77	81	86	64	72	81	81	74	81	94	70
32	RNLNO, LNRO, RNLO, LNRNO			3		51	72	53	77	58	60	80	82	66	80	66	57	63	76	67	64	54	83	79	67	67.75		83		1		36	45	39	53	42	48	44	36	44	38	38	37	41	38	33	38	41	30
33	RNLO, LNRNO, LNRO, RNLNO			1		19	26	29	36	31	38	30	22	30	27	27	35	21	31	29	32	34	30	30	36	29.65		38		4		17	14	15	16	13	14	15	16	14	18	15	14	13	15	15	17	15	17
34	LNRO, RNLO, LNRNO, RNLNO			2		24	23	22	24	26	25	27	28	32	37	28	40	33	35	24	32	30	38	26	15	28.45		40		4		22	15	18	17	26	21	25	27	25	24	30	25	29	24	24	27	30	26
35	LNRNO, RNLNO, RNLO, LNRO			3		52	37	37	55	52	51	50	47	47	49	47	56	29	53	52	35	45	58	41	51	47.2		58		2		43	24	25	29	40	30	34	35	39	36	33	28	40	42	50	46	45	27
36	RNLNO, LNRO, LNRNO, RNLO			4		51	52	37	42	36	48	39	37	22	24	39	36	39	24	27	38	36	45	39	36	37.35		52		1		12	14	22	18	32	24	22	26	30	25	24	28	31	34	38	41	39	40
37	RNLO, RNLNO, LNRO, LNRNO			1		51	68	53	82	72	73	87	60	49	55	51	65	58	43	46	65	51	74	62	63	61.4		87		2		68	50	56	44	45	69	51	50	60	51	63	52	54	39	55	57	49	51
38	RNLNO, LNRO, LNRNO, RNLO			4		80	65	55	62	54	74	64	63	72	65	67	73	63	51	60	48	68	58	82	74	64.9		82		1		50	62	64	39	45	65	59	50	59	63	58	69	54	62	64	46	69	56
39	LNRO, RNLO, RNLNO, LNRNO			2		9	15	7	17	17	7	8	17	24	24	18	13	32	37	17	38	23	34	35	33	21.25		38		3		26	26	38	22	11	18	13	14	20	14	20	16	19	9	17	19	17	24
40	RNLNO, LNRO, LNRNO, RNLO			4		42	17	38	51	26	35	46	47	35	48	46	51	33	29	53	22	19	38	42	41	37.95		53		1		25	13	28	31	16	30	14	14	19	26	25	23	26	24	21	28	22	28
41	LNRNO, RNLNO, RNLO, LNRO			3		51	70	72	58	67	66	68	69	60	74	66	61	64	64	58	61	61	57	55	44	62.3		74		2		32	39	43	25	33	30	35	40	37	36	35	33	45	47	41	40	47	39
42	RNLNO, LNRO, LNRNO, RNLO			4		58	44	40	34	30	30	46	41	47	47	38	42	44	63	52	36	45	56	43	61	44.85		63		1		17	19	28	26	16	20	21	22	25	27	27	24	31	24	28	31	30	32
43	LNRNO, LNRO, RNLNO, RNLO			4		100	76	100	64	93	94	109	124	109	116	103	102	106	125	104	117	57	74	71	71	95.75		125		3		76	70	70	66	80	74	78	84	85	95	75	103	62	74	67	63	59	83
44	RNLNO, LNRO, RNLO, LNRNO			3		104	87	76	91	82	109	88	89	42	114	100	107	93	121	130	128	80	128	125	105	99.95		130		1		19	23	27	40	38	38	43	37	42	49	38	30	43	46	39	28	45	40
45	LNRO, RNLO, RNLNO, LNRNO			2		44	53	25	25	68	49	54	14	65	43	61	51	57	55	63	34	32	42	81	58	48.7		81		3		51	39	40	31	35	44	27	32	39	31	32	39	55	26	35	25	31	16
46	RNLNO, LNRNO, LNRO, RNLO			4		72	47	68	72	43	44	43	71	43	48	43	47	52	33	34	42	53	50	46	69	51		72		1		37	64	66	55	61	48	50	34	34	44	38	44	42	27	39	27	35	50
47	RNLO, LNRO, LNRNO, RNLNO			1		111	87	99	103	99	115	90	43	98	102	108	104	101	112	103	100	96	98	101	112	99.1		115		4		19	60	82	73	85	82	90	92	83	80	80	81	91	96	91	58	71	89
48	LNRO, RNLNO, LNRNO, RNLO			4		36	39	37	46	42	37	58	49	43	36	46	21	35	32	29	41	44	29	30	34	38.2		58		2		43	31	23	44	43	39	42	40	40	38	37	34	38	40	41	44	39	43
50	RNLNO, RNLO, LNRO, LNRNO			2		12	24	19	10	10	14	17	13	27	26	22	13	15	17	17	9	13	18	15	19	16.5		27		1		20	21	21	29	13	15	17	19	21	19	19	25	21	20	16	23	17	30
51	RNLO, LNRO, LNRNO, RNLNO			1		55	44	68	73	65	76	77	73	82	74	77	78	76	69	78	55	74	78	75	82	71.45		82		4		44	41	38	34	39	39	38	41	39	40	57	45	43	34	37	35	32	39
52	LNRO, RNLO, LNRNO, RNLNO			2		80	76	51	43	38	39	52	63	90	39	44	53	78	95	88	46	68	98	124	105	68.5		124		4		98	51	50	39	38	43	54	56	73	31	57	37	58	73	65	83	67	28
																												75.098
Subject No	Order of SNIP		RN, LO (Right nostril, left occuluded)	TEST		SNIP1	SNIP2	SNIP3	SNIP4	SNIP5	SNIP6	SNIP7	SNIP8	SNIP9	SNIP10	SNIP11	SNIP12	SNIP13	SNIP14	SNIP15	SNIP16	SNIP17	SNIP18	SNIP19	SNIP20			34.6475	RN, LNO (Right nostril, left non-occuluded)	TEST		SNIP1	SNIP2	SNIP3	SNIP4	SNIP5	SNIP6	SNIP7	SNIP8	SNIP9	SNIP10	SNIP11	SNIP12	SNIP13	SNIP14	SNIP15	SNIP16	SNIP17	SNIP18
	Graph of max SNIP vs 4 tests group order
[truncated: 52 more columns]

## Sheet: Data in real order n=52
Subject No	Order of SNIP		Test 1	Test type	SNIP1	SNIP2	SNIP3	SNIP4	SNIP5	SNIP6	SNIP7	SNIP8	SNIP9	SNIP10	SNIP11	SNIP12	SNIP13	SNIP14	SNIP15	SNIP16	SNIP17	SNIP18	SNIP19	SNIP20	Mean	Max	Test 2	Test type	SNIP1	SNIP2	SNIP3	SNIP4	SNIP5	SNIP6	SNIP7	SNIP8	SNIP9	SNIP10	SNIP11	SNIP12	SNIP13	SNIP14	SNIP15	SNIP16	SNIP17	SNIP18	SNIP19	SNIP20	Mean
1	LNRNO, RNLNO, RNLO, LNRO			LNRNO	71	58	70	68	75	63	70	78	72	73	67	71	68	70	67	67	61	69	70	81	69.45	81		RNLNO	74	70	63	68	68	76	72	83	75	67	82	69	71	63	68	71	66	64	75	58	70.15
2	LNRNO, RNLO, LNRO, RNLNO			LNRNO	42	44	48	44	45	45	45	53	50	48	55	50	49	41	53	52	59	47	52	54	48.8	59		RNLO	51	41	55	43	66	64	60	52	55	59	60	44	51	56	38	48	47	43	44	53	51.5
3	RNLO, LNRO, LNRNO, RNLNO			RNLO	47	65	80	64	73	54	54	56	42	41	82	60	53	42	63	56	50	53	60	66	58.05	82		LNRO	46	60	39	67	70	53	67	58	55	69	31	28	47	62	50	57	66	70	60	64	55.95
4	LNRO, LNRNO, RNLO, RNLNO			LNRO	9	10	19	25	30	42	38	42	49	45	56	46	45	50	44	45	54	45	54	57	40.25	57		LNRNO	26	17	22	38	38	27	31	34	24	12	24	19	11	19	8	23	17	17	22	19	22.4
5	RNLO, LNRNO, LNRO, RNLNO			RNLO	22	32	18	27	41	39	63	41	59	13	21	47	51	38	48	45	52	46	71	62	41.8	71		LNRNO	67	55	56	59	59	57	61	59	57	59	59	53	57	66	58	62	59	60	57	59	58.95
6	RNLNO, LNRNO, RNLO, LNRO			RNLNO	38	54	53	72	60	61	53	65	60	62	74	64	71	66	64	73	81	67	63	69	63.5	81		LNRNO	75	91	80	86	73	85	75	76	81	74	76	76	82	99	101	85	85	75	69	93	81.85
7	LNRNO, LNRO, RNLO, RNLNO			LNRNO	40	45	44	105	100	91	74	77	79	55	73	97	97	88	101	79	91	104	81	104	81.25	105		LNRO	91	116	104	91	82	143	111	115	127	100	112	106	95	105	91	115	95	98	115	110	106.1
8	RNLNO, LNRO, LNRNO, RNLO			RNLNO	31	64	84	49	72	62	87	77	86	71	77	60	59	67	71	68	79	73	64	65	68.3	87		LNRO	82	86	89	76	69	83	76	78	88	65	54	81	73	68	76	64	75	61	62	85	74.55
9	LNRNO, RNLO, RNLNO, LNRO			LNRNO	2	20	24	26	28	33	35	36	41	48	28	52	48	43	40	45	32	39	31	44	34.75	52		RNLO	31	35	19	25	16	14	19	25	20	22	14	21	19	15	18	26	25	29	24	21	21.9
10	RNLO, LNRO, RNLNO, LNRNO			RNLO	94	119	106	101	92	90	104	97	108	93	87	94	81	116	112	106	97	95	76	117	99.25	119		LNRO	86	70	87	55	78	76	72	76	51	85	106	85	70	44	67	70	69	83	53	48	71.55
11	RNLNO, LNRNO, RNLO, LNRO			RNLNO	98	82	84	81	77	64	123	115	128	127	133	136	145	114	125	131	131	135	121	131	114.05	145		LNRNO	19	21	14	34	40	42	52	14	15	25	14	29	34	21	20	11	29	21	32	27	25.7
12	LNRNO, RNLO, LNRO, RNLNO			LNRNO	47	57	57	75	80	73	92	95	69	72	61	64	63	59	66	60	66	51	60	76	67.15	95		RNLO	71	64	58	68	44	51	41	57	57	52	62	70	67	82	88	78	90	85	78	89	67.6
13	RNLO, LNRO, RNLNO, LNRNO			RNLO	29	55	38	36	52	61	35	64	45	40	63	44	38	67	51	55	55	71	62	56	50.85	71		LNRO	27	39	38	33	44	53	38	52	64	49	59	59	38	55	43	56	48	48	48	31	46.1
14	RNLNO, LNRO, LNRNO, RNLO			RNLNO	23	24	26	27	30	34	34	33	34	34	37	40	44	43	48	48	52	54	61	56	39.1	61		LNRO	64	79	62	82	33	70	61	64	74	60	68	63	74	77	69	63	71	52	52	49	64.35
15	LNRO, LNRNO, RNLNO, RNLO			LNRO	54	41	38	43	35	44	38	31	28	30	39	45	56	49	48	40	44	46	44	41	41.7	56		LNRNO	26	30	25	27	35	29	25	24	21	14	25	17	22	19	17	19	15	14	12	21	21.85
16	RNLNO, LNRNO, RNLO, LNRO			RNLNO	15	21	32	26	41	30	43	42	41	44	58	38	36	38	45	36	43	44	47	39	37.95	58		LNRNO	29	23	25	44	37	48	52	27	49	24	28	39	36	39	42	55	19	41	36	44	36.85
17	LNRNO, RNLNO, LNRO, RNLO			LNRNO	9	18	11	16	16	14	18	14	14	17	23	18	19	18	23	17	15	23	17	27	17.35	27		RNLNO	17	22	28	21	26	27	27	34	30	27	32	34	25	33	35	31	34	35	37	34	29.45
18	LNRO, LNRNO, RNLO, RNLNO			LNRO	22	49	22	20	20	22	33	25	19	28	34	21	13	35	11	14	12	13	16	14	22.15	49		LNRNO	10	13	15	12	15	22	13	19	20	19	18	19	14	20	12	23	20	21	20	18	17.15
19	RNLO, LNRO, LNRNO, RNLNO			RNLO	38	53	52	46	69	56	73	66	72	82	77	73	69	89	79	77	82	66	69	90	68.9	90		LNRO	79	60	69	65	63	68	67	68	68	73	69	68	64	61	63	56	52	70	65	64	65.6
20	LNRNO, LNRO, RNLO, RNLNO			LNRNO	56	35	25	36	28	30	32	20	34	28	27	21	22	26	25	32	27	29	24	25	29.1	56		LNRO	15	23	34	21	24	27	30	31	29	26	33	32	36	31	34	30	30	31	28	30	28.75
21	LNRO, RNLNO, RNLO, LNRNO			LNRO	17	24	26	28	41	25	26	35	37	20	15	27	21	59	35	36	49	41	24	33	30.95	59		RNLNO	26	42	31	30	26	25	29	33	40	44	39	42	43	47	43	47	48	54	49	44	39.1
22	RNLNO, RNLO, LNRNO, LNRO			RNLNO	27	30	30	33	31	24	26	34	30	25	32	33	30	30	33	33	24	23	22	26	28.8	34		RNLO	37	37	37	43	32	51	40	35	29	32	40	23	29	25	20	38	21	14	37	29	32.45
23	RNLO, RNLNO, LNRO, LNRNO			RNLO	27	28	15	29	39	23	32	23	30	17	10	25	47	18	50	40	22	45	29	27	28.8	50		RNLNO	30	25	33	32	38	42	38	35	36	41	19	41	49	44	47	48	44	32	27	33	36.7
24	LNRO, RNLO, LNRNO, RNLNO			LNRO	32	19	36	13	61	57	72	55	54	38	25	29	38	38	66	41	32	49	42	38	41.75	72		RNLO	84	79	63	87	81	84	80	81	81	81	89	66	82	72	66	67	76	66	86	65	76.8
25	RNLO, LNRNO, RNLNO, LNRO			RNLO	21	28	33	31	26	36	20	26	36	27	19	29	25	21	24	44	48	57	29	58	31.9	58		LNRNO	5	5	4	3	5	6	5	6	5	10	7	9	5	9	13	5	6	6	12	19	7.25
26	RNLNO, LNRO, LNRNO, RNLO			RNLNO	7	15	4	6	14	9	15	16	13	14	17	16	15	23	15	16	17	17	19	20	14.4	23		LNRO	11	11	11	19	12	20	15	16	11	13	20	16	18	17	24	11	14	10	14	14	14.85
27	LNRNO, RNLNO, RNLO, LNRO			LNRNO	39	89	85	84	46	89	66	65	59	55	79	84	76	53	38	18	26	45	35	60	59.55	89		RNLNO	92	87	90	105	31	23	20	21	96	25	17	18	61	26	24	29	32	29	78	27	46.55
28	RNLO, RNLNO, LNRNO, LNRO			RNLO	22	33	28	21	19	26	34	26	19	22	32	36	33	23	36	19	34	23	26	12	26.2	36		RNLNO	20	24	24	26	26	25	29	25	18	22	30	27	16	23	15	14	10	24	28	19	22.25
29	LNRNO, RNLNO, LNRO, RNLO			LNRNO	25	11	21	16	10	14	19	17	13	15	15	15	12	15	17	19	20	18	21	12	16.25	25		RNLNO	19	25	21	20	22	19	20	17	21	22	26	17	17	17	23	17	19	21	21	20	20.2
30	LNRO, RNLO, LNRNO, RNLNO			LNRO	61	24	24	22	23	41	38	53	59	26	22	24	26	29	43	45	39	37	42	57	36.75	61		RNLO	58	27	16	19	13	17	14	33	32	28	28	32	34	28	34	34	21	23	33	16	27
31	LNRNO, RNLO, RNLNO, LNRO			LNRNO	28	26	31	48	39	30	51	47	45	42	31	38	43	37	44	56	53	51	56	47	42.15	56		RNLO	80	70	69	72	69	80	64	92	78	87	79	83	94	73	76	70	90	71	70	72	76.95
32	RNLNO, LNRO, RNLO, LNRNO			RNLNO	36	45	39	53	42	48	44	36	44	38	38	37	41	38	33	38	41	30	34	32	39.35	53		LNRO	25	22	24	34	33	35	49	28	31	62	59	18	42	37	21	20	27	35	45	54	35.05
33	RNLO, LNRNO, LNRO, RNLNO			RNLO	19	26	29	36	31	38	30	22	30	27	27	35	21	31	29	32	34	30	30	36	29.65	38		LNRNO	9	10	20	14	18	22	14	24	16	19	18	18	23	24	14	20	10	19	21	19	17.6
34	LNRO, RNLO, LNRNO, RNLNO			LNRO	13	18	11	15	16	7	8	14	10	12	11	10	9	8	10	11	18	19	16	7	12.15	19		RNLO	24	23	22	24	26	25	27	28	32	37	28	40	33	35	24	32	30	38	26	15	28.45
35	LNRNO, RNLNO, RNLO, LNRO			LNRNO	43	39	47	35	20	26	38	36	35	33	36	32	34	31	37	40	41	39	46	27	35.75	47		RNLNO	43	24	25	29	40	30	34	35	39	36	33	28	40	42	50	46	45	27	39	33	35.9
36	RNLNO, LNRO, LNRNO, RNLO			RNLNO	12	14	22	18	32	24	22	26	30	25	24	28	31	34	38	41	39	40	40	45	29.25	45		LNRO	38	34	45	38	55	43	50	55	41	51	43	50	45	34	39	47	42	44	47	34	43.75
37	RNLO, RNLNO, LNRO, LNRNO			RNLO	51	68	53	82	72	73	87	60	49	55	51	65	58	43	46	65	51	74	62	63	61.4	87		RNLNO	68	50	56	44	45	69	51	50	60	51	63	52	54	39	55	57	49	51	48	52	53.2
38	RNLNO, LNRO, LNRNO, RNLO			RNLNO	50	62	64	39	45	65	59	50	59	63	58	69	54	62	64	46	69	56	59	52	57.25	69		LNRO	28	34	29	55	41	57	62	54	58	74	63	63	57	53	52	61	49	70	66	73	54.95
39	LNRO, RNLO, RNLNO, LNRNO			LNRO	20	10	42	28	13	33	43	38	41	29	24	48	37	41	29	14	34	10	26	15	28.75	48		RNLO	9	15	7	17	17	7	8	17	24	24	18	13	32	37	17	38	23	34	35	33	21.25
40	RNLNO, LNRO, LNRNO, RNLO			RNLNO	25	13	28	31	16	30	14	14	19	26	25	23	26	24	21	28	22	28	28	36	23.85	36		LNRO	27	23	28	26	33	33	32	34	37	33	24	28	33	41	33	47	35	36	51	42	33.8
41	LNRNO, RNLNO, RNLO, LNRO			LNRNO	33	32	28	40	41	42	36	43	38	42	40	44	48	50	46	55	52	50	46	57	43.15	57		RNLNO	32	39	43	25	33	30	35	40	37	36	35	33	45	47	41	40	47	39	49	38	38.2
42	RNLNO, LNRO, LNRNO, RNLO			RNLNO	17	19	28	26	16	20	21	22	25	27	27	24	31	24	28	31	30	32	29	24	25.05	32		LNRO	23	17	12	18	29	14	22	27	18	18	15	17	19	21	24	14	27	20	20	22	19.85
43	LNRNO, LNRO, RNLNO, RNLO			LNRNO	47	58	59	57	64	63	60	43	51	54	44	53	63	62	51	56	50	38	56	63	54.6	64		LNRO	87	80	24	40	80	76	91	67	87	72	93	39	75	26	111	66	91	80	82	79	72.3
44	RNLNO, LNRO, RNLO, LNRNO			RNLNO	19	23	27	40	38	38	43	37	42	49	38	30	43	46	39	28	45	40	58	39	38.1	58		LNRO	61	96	94	79	87	82	75	101	79	79	78	102	69	100	70	72	66	64	94	96	82.2
45	LNRO, RNLO, RNLNO, LNRNO			LNRO	29	32	42	17	14	11	14	7	9	20	10	10	10	9	9	25	17	21	52	16	18.7	52		RNLO	44	53	25	25	68	49	54	14	65	43	61	51	57	55	63	34	32	42	81	58	48.7
46	RNLNO, LNRNO, LNRO, RNLO			RNLNO	37	64	66	55	61	48	50	34	34	44	38	44	42	27	39	27	35	50	31	33	42.95	66		LNRNO	31	18	26	24	26	14	21	26	20	18	30	15	23	17	14	15	18	13	19	11	19.95
47	RNLNO, LNRNO, RNLO, LNRO			RNLNO	0	2	6	10	5	0	3	3	3	2	1	0	0	3	0	0	0	0	0	0	1.9	10		LNRNO	38	20	17	22	12	15	14	11	13	13	18	18	23	23	19	22	19	29	23	34	20.15
48	RNLO, LNRO, LNRNO, RNLNO			RNLO	111	87	99	103	99	115	90	43	98	102	108	104	101	112	103	100	96	98	101	112	99.1	115		LNRO	98	92	46	108	102	103	72	99	99	71	59	103	83	68	49	107	107	100	109	68	87.15
49	LNRO, RNLNO, LNRNO, RNLO			LNRO	34	22	47	34	32	46	21	26	27	33	36	37	39	53	35	36	43	40	40	32	35.65	53		RNLNO	43	31	23	44	43	39	42	40	40	38	37	34	38	40	41	44	39	43	40	42	39.05
50	RNLNO, RNLO, LNRO, LNRNO			RNLNO	20	21	21	29	13	15	17	19	21	19	19	25	21	20	16	23	17	30	20	33	20.95	33		RNLO	12	24	19	10	10	14	17	13	27	26	22	13	15	17	17	9	13	18	15	19	16.5
51	RNLO, LNRO, LNRNO, RNLNO			RNLO	55	44	68	73	65	76	77	73	82	74	77	78	76	69	78	55	74	78	75	82	71.45	82		LNRO	78	80	73	76	76	75	78	81	87	83	74	82	65	78	75	74	75	65	75	70	76
52	LNRO, RNLO, LNRNO, RNLNO			LNRO	81	80	86	109	99	90	71	87	75	88	88	97	79	82	97	90	116	106	104	48	88.65	116		RNLO	80	76	51	43	38	39	52	63	90	39	44	53	78	95	88	46	68	98	124	105	68.5
Subject No	Order of SNIP		RN, LO (Right nostril, left occuluded)	TEST	SNIP1	SNIP2	SNIP3	SNIP4	SNIP5	SNIP6	SNIP7	SNIP8	SNIP9	SNIP10	SNIP11	SNIP12	SNIP13	SNIP14	SNIP15	SNIP16	SNIP17	SNIP18	SNIP19	SNIP20			RN, LNO (Right nostril, left non-occuluded)	TEST	SNIP1	SNIP2	SNIP3	SNIP4	SNIP5	SNIP6	SNIP7	SNIP8	SNIP9	SNIP10	SNIP11	SNIP12	SNIP13	SNIP14	SNIP15	SNIP16	SNIP17	SNIP18	SNIP19	SNIP20
[truncated: 51 more columns]

## Sheet: Data in real order n=51
Subject No	Order of SNIP		Test 1	Test type	SNIP1	SNIP2	SNIP3	SNIP4	SNIP5	SNIP6	SNIP7	SNIP8	SNIP9	SNIP10	SNIP11	SNIP12	SNIP13	SNIP14	SNIP15	SNIP16	SNIP17	SNIP18	SNIP19	SNIP20	Mean	Max	Test 2	Test type	SNIP1	SNIP2	SNIP3	SNIP4	SNIP5	SNIP6	SNIP7	SNIP8	SNIP9	SNIP10	SNIP11	SNIP12	SNIP13	SNIP14	SNIP15	SNIP16	SNIP17	SNIP18	SNIP19	SNIP20	Mean
1	LNRNO, RNLNO, RNLO, LNRO			LNRNO	71	58	70	68	75	63	70	78	72	73	67	71	68	70	67	67	61	69	70	81	69.45	81		RNLNO	74	70	63	68	68	76	72	83	75	67	82	69	71	63	68	71	66	64	75	58	70.15
2	LNRNO, RNLO, LNRO, RNLNO			LNRNO	42	44	48	44	45	45	45	53	50	48	55	50	49	41	53	52	59	47	52	54	48.8	59		RNLO	51	41	55	43	66	64	60	52	55	59	60	44	51	56	38	48	47	43	44	53	51.5
3	RNLO, LNRO, LNRNO, RNLNO			RNLO	47	65	80	64	73	54	54	56	42	41	82	60	53	42	63	56	50	53	60	66	58.05	82		LNRO	46	60	39	67	70	53	67	58	55	69	31	28	47	62	50	57	66	70	60	64	55.95
4	LNRO, LNRNO, RNLO, RNLNO			LNRO	9	10	19	25	30	42	38	42	49	45	56	46	45	50	44	45	54	45	54	57	40.25	57		LNRNO	26	17	22	38	38	27	31	34	24	12	24	19	11	19	8	23	17	17	22	19	22.4
5	RNLO, LNRNO, LNRO, RNLNO			RNLO	22	32	18	27	41	39	63	41	59	13	21	47	51	38	48	45	52	46	71	62	41.8	71		LNRNO	67	55	56	59	59	57	61	59	57	59	59	53	57	66	58	62	59	60	57	59	58.95
6	RNLNO, LNRNO, RNLO, LNRO			RNLNO	38	54	53	72	60	61	53	65	60	62	74	64	71	66	64	73	81	67	63	69	63.5	81		LNRNO	75	91	80	86	73	85	75	76	81	74	76	76	82	99	101	85	85	75	69	93	81.85
7	LNRNO, LNRO, RNLO, RNLNO			LNRNO	40	45	44	105	100	91	74	77	79	55	73	97	97	88	101	79	91	104	81	104	81.25	105		LNRO	91	116	104	91	82	143	111	115	127	100	112	106	95	105	91	115	95	98	115	110	106.1
8	RNLNO, LNRO, LNRNO, RNLO			RNLNO	31	64	84	49	72	62	87	77	86	71	77	60	59	67	71	68	79	73	64	65	68.3	87		LNRO	82	86	89	76	69	83	76	78	88	65	54	81	73	68	76	64	75	61	62	85	74.55
9	LNRNO, RNLO, RNLNO, LNRO			LNRNO	2	20	24	26	28	33	35	36	41	48	28	52	48	43	40	45	32	39	31	44	34.75	52		RNLO	31	35	19	25	16	14	19	25	20	22	14	21	19	15	18	26	25	29	24	21	21.9
10	RNLO, LNRO, RNLNO, LNRNO			RNLO	94	119	106	101	92	90	104	97	108	93	87	94	81	116	112	106	97	95	76	117	99.25	119		LNRO	86	70	87	55	78	76	72	76	51	85	106	85	70	44	67	70	69	83	53	48	71.55
11	RNLNO, LNRNO, RNLO, LNRO			RNLNO	98	82	84	81	77	64	123	115	128	127	133	136	145	114	125	131	131	135	121	131	114.05	145		LNRNO	19	21	14	34	40	42	52	14	15	25	14	29	34	21	20	11	29	21	32	27	25.7
12	LNRNO, RNLO, LNRO, RNLNO			LNRNO	47	57	57	75	80	73	92	95	69	72	61	64	63	59	66	60	66	51	60	76	67.15	95		RNLO	71	64	58	68	44	51	41	57	57	52	62	70	67	82	88	78	90	85	78	89	67.6
13	RNLO, LNRO, RNLNO, LNRNO			RNLO	29	55	38	36	52	61	35	64	45	40	63	44	38	67	51	55	55	71	62	56	50.85	71		LNRO	27	39	38	33	44	53	38	52	64	49	59	59	38	55	43	56	48	48	48	31	46.1
14	RNLNO, LNRO, LNRNO, RNLO			RNLNO	23	24	26	27	30	34	34	33	34	34	37	40	44	43	48	48	52	54	61	56	39.1	61		LNRO	64	79	62	82	33	70	61	64	74	60	68	63	74	77	69	63	71	52	52	49	64.35
15	LNRO, LNRNO, RNLNO, RNLO			LNRO	54	41	38	43	35	44	38	31	28	30	39	45	56	49	48	40	44	46	44	41	41.7	56		LNRNO	26	30	25	27	35	29	25	24	21	14	25	17	22	19	17	19	15	14	12	21	21.85
16	RNLNO, LNRNO, RNLO, LNRO			RNLNO	15	21	32	26	41	30	43	42	41	44	58	38	36	38	45	36	43	44	47	39	37.95	58		LNRNO	29	23	25	44	37	48	52	27	49	24	28	39	36	39	42	55	19	41	36	44	36.85
17	LNRNO, RNLNO, LNRO, RNLO			LNRNO	9	18	11	16	16	14	18	14	14	17	23	18	19	18	23	17	15	23	17	27	17.35	27		RNLNO	17	22	28	21	26	27	27	34	30	27	32	34	25	33	35	31	34	35	37	34	29.45
18	LNRO, LNRNO, RNLO, RNLNO			LNRO	22	49	22	20	20	22	33	25	19	28	34	21	13	35	11	14	12	13	16	14	22.15	49		LNRNO	10	13	15	12	15	22	13	19	20	19	18	19	14	20	12	23	20	21	20	18	17.15
19	RNLO, LNRO, LNRNO, RNLNO			RNLO	38	53	52	46	69	56	73	66	72	82	77	73	69	89	79	77	82	66	69	90	68.9	90		LNRO	79	60	69	65	63	68	67	68	68	73	69	68	64	61	63	56	52	70	65	64	65.6
20	LNRNO, LNRO, RNLO, RNLNO			LNRNO	56	35	25	36	28	30	32	20	34	28	27	21	22	26	25	32	27	29	24	25	29.1	56		LNRO	15	23	34	21	24	27	30	31	29	26	33	32	36	31	34	30	30	31	28	30	28.75
21	LNRO, RNLNO, RNLO, LNRNO			LNRO	17	24	26	28	41	25	26	35	37	20	15	27	21	59	35	36	49	41	24	33	30.95	59		RNLNO	26	42	31	30	26	25	29	33	40	44	39	42	43	47	43	47	48	54	49	44	39.1
22	RNLNO, RNLO, LNRNO, LNRO			RNLNO	27	30	30	33	31	24	26	34	30	25	32	33	30	30	33	33	24	23	22	26	28.8	34		RNLO	37	37	37	43	32	51	40	35	29	32	40	23	29	25	20	38	21	14	37	29	32.45
23	RNLO, RNLNO, LNRO, LNRNO			RNLO	27	28	15	29	39	23	32	23	30	17	10	25	47	18	50	40	22	45	29	27	28.8	50		RNLNO	30	25	33	32	38	42	38	35	36	41	19	41	49	44	47	48	44	32	27	33	36.7
24	LNRO, RNLO, LNRNO, RNLNO			LNRO	32	19	36	13	61	57	72	55	54	38	25	29	38	38	66	41	32	49	42	38	41.75	72		RNLO	84	79	63	87	81	84	80	81	81	81	89	66	82	72	66	67	76	66	86	65	76.8
25	RNLO, LNRNO, RNLNO, LNRO			RNLO	21	28	33	31	26	36	20	26	36	27	19	29	25	21	24	44	48	57	29	58	31.9	58		LNRNO	5	5	4	3	5	6	5	6	5	10	7	9	5	9	13	5	6	6	12	19	7.25
26	RNLNO, LNRO, LNRNO, RNLO			RNLNO	7	15	4	6	14	9	15	16	13	14	17	16	15	23	15	16	17	17	19	20	14.4	23		LNRO	11	11	11	19	12	20	15	16	11	13	20	16	18	17	24	11	14	10	14	14	14.85
27	LNRNO, RNLNO, RNLO, LNRO			LNRNO	39	89	85	84	46	89	66	65	59	55	79	84	76	53	38	18	26	45	35	60	59.55	89		RNLNO	92	87	90	105	31	23	20	21	96	25	17	18	61	26	24	29	32	29	78	27	46.55
28	RNLO, RNLNO, LNRNO, LNRO			RNLO	22	33	28	21	19	26	34	26	19	22	32	36	33	23	36	19	34	23	26	12	26.2	36		RNLNO	20	24	24	26	26	25	29	25	18	22	30	27	16	23	15	14	10	24	28	19	22.25
29	LNRNO, RNLNO, LNRO, RNLO			LNRNO	25	11	21	16	10	14	19	17	13	15	15	15	12	15	17	19	20	18	21	12	16.25	25		RNLNO	19	25	21	20	22	19	20	17	21	22	26	17	17	17	23	17	19	21	21	20	20.2
30	LNRO, RNLO, LNRNO, RNLNO			LNRO	61	24	24	22	23	41	38	53	59	26	22	24	26	29	43	45	39	37	42	57	36.75	61		RNLO	58	27	16	19	13	17	14	33	32	28	28	32	34	28	34	34	21	23	33	16	27
31	LNRNO, RNLO, RNLNO, LNRO			LNRNO	28	26	31	48	39	30	51	47	45	42	31	38	43	37	44	56	53	51	56	47	42.15	56		RNLO	80	70	69	72	69	80	64	92	78	87	79	83	94	73	76	70	90	71	70	72	76.95
32	RNLNO, LNRO, RNLO, LNRNO			RNLNO	36	45	39	53	42	48	44	36	44	38	38	37	41	38	33	38	41	30	34	32	39.35	53		LNRO	25	22	24	34	33	35	49	28	31	62	59	18	42	37	21	20	27	35	45	54	35.05
33	RNLO, LNRNO, LNRO, RNLNO			RNLO	19	26	29	36	31	38	30	22	30	27	27	35	21	31	29	32	34	30	30	36	29.65	38		LNRNO	9	10	20	14	18	22	14	24	16	19	18	18	23	24	14	20	10	19	21	19	17.6
34	LNRO, RNLO, LNRNO, RNLNO			LNRO	13	18	11	15	16	7	8	14	10	12	11	10	9	8	10	11	18	19	16	7	12.15	19		RNLO	24	23	22	24	26	25	27	28	32	37	28	40	33	35	24	32	30	38	26	15	28.45
35	LNRNO, RNLNO, RNLO, LNRO			LNRNO	43	39	47	35	20	26	38	36	35	33	36	32	34	31	37	40	41	39	46	27	35.75	47		RNLNO	43	24	25	29	40	30	34	35	39	36	33	28	40	42	50	46	45	27	39	33	35.9
36	RNLNO, LNRO, LNRNO, RNLO			RNLNO	12	14	22	18	32	24	22	26	30	25	24	28	31	34	38	41	39	40	40	45	29.25	45		LNRO	38	34	45	38	55	43	50	55	41	51	43	50	45	34	39	47	42	44	47	34	43.75
37	RNLO, RNLNO, LNRO, LNRNO			RNLO	51	68	53	82	72	73	87	60	49	55	51	65	58	43	46	65	51	74	62	63	61.4	87		RNLNO	68	50	56	44	45	69	51	50	60	51	63	52	54	39	55	57	49	51	48	52	53.2
38	RNLNO, LNRO, LNRNO, RNLO			RNLNO	50	62	64	39	45	65	59	50	59	63	58	69	54	62	64	46	69	56	59	52	57.25	69		LNRO	28	34	29	55	41	57	62	54	58	74	63	63	57	53	52	61	49	70	66	73	54.95
39	LNRO, RNLO, RNLNO, LNRNO			LNRO	20	10	42	28	13	33	43	38	41	29	24	48	37	41	29	14	34	10	26	15	28.75	48		RNLO	9	15	7	17	17	7	8	17	24	24	18	13	32	37	17	38	23	34	35	33	21.25
40	RNLNO, LNRO, LNRNO, RNLO			RNLNO	25	13	28	31	16	30	14	14	19	26	25	23	26	24	21	28	22	28	28	36	23.85	36		LNRO	27	23	28	26	33	33	32	34	37	33	24	28	33	41	33	47	35	36	51	42	33.8
41	LNRNO, RNLNO, RNLO, LNRO			LNRNO	33	32	28	40	41	42	36	43	38	42	40	44	48	50	46	55	52	50	46	57	43.15	57		RNLNO	32	39	43	25	33	30	35	40	37	36	35	33	45	47	41	40	47	39	49	38	38.2
42	RNLNO, LNRO, LNRNO, RNLO			RNLNO	17	19	28	26	16	20	21	22	25	27	27	24	31	24	28	31	30	32	29	24	25.05	32		LNRO	23	17	12	18	29	14	22	27	18	18	15	17	19	21	24	14	27	20	20	22	19.85
43	LNRNO, LNRO, RNLNO, RNLO			LNRNO	47	58	59	57	64	63	60	43	51	54	44	53	63	62	51	56	50	38	56	63	54.6	64		LNRO	87	80	24	40	80	76	91	67	87	72	93	39	75	26	111	66	91	80	82	79	72.3
44	RNLNO, LNRO, RNLO, LNRNO			RNLNO	19	23	27	40	38	38	43	37	42	49	38	30	43	46	39	28	45	40	58	39	38.1	58		LNRO	61	96	94	79	87	82	75	101	79	79	78	102	69	100	70	72	66	64	94	96	82.2
45	LNRO, RNLO, RNLNO, LNRNO			LNRO	29	32	42	17	14	11	14	7	9	20	10	10	10	9	9	25	17	21	52	16	18.7	52		RNLO	44	53	25	25	68	49	54	14	65	43	61	51	57	55	63	34	32	42	81	58	48.7
46	RNLNO, LNRNO, LNRO, RNLO			RNLNO	37	64	66	55	61	48	50	34	34	44	38	44	42	27	39	27	35	50	31	33	42.95	66		LNRNO	31	18	26	24	26	14	21	26	20	18	30	15	23	17	14	15	18	13	19	11	19.95
48	RNLO, LNRO, LNRNO, RNLNO			RNLO	111	87	99	103	99	115	90	43	98	102	108	104	101	112	103	100	96	98	101	112	99.1	115		LNRO	98	92	46	108	102	103	72	99	99	71	59	103	83	68	49	107	107	100	109	68	87.15
49	LNRO, RNLNO, LNRNO, RNLO			LNRO	34	22	47	34	32	46	21	26	27	33	36	37	39	53	35	36	43	40	40	32	35.65	53		RNLNO	43	31	23	44	43	39	42	40	40	38	37	34	38	40	41	44	39	43	40	42	39.05
50	RNLNO, RNLO, LNRO, LNRNO			RNLNO	20	21	21	29	13	15	17	19	21	19	19	25	21	20	16	23	17	30	20	33	20.95	33		RNLO	12	24	19	10	10	14	17	13	27	26	22	13	15	17	17	9	13	18	15	19	16.5
51	RNLO, LNRO, LNRNO, RNLNO			RNLO	55	44	68	73	65	76	77	73	82	74	77	78	76	69	78	55	74	78	75	82	71.45	82		LNRO	78	80	73	76	76	75	78	81	87	83	74	82	65	78	75	74	75	65	75	70	76
52	LNRO, RNLO, LNRNO, RNLNO			LNRO	81	80	86	109	99	90	71	87	75	88	88	97	79	82	97	90	116	106	104	48	88.65	116		RNLO	80	76	51	43	38	39	52	63	90	39	44	53	78	95	88	46	68	98	124	105	68.5
																										63.4314
Subject No	Order of SNIP		RN, LO (Right nostril, left occuluded)	TEST	SNIP1	SNIP2	SNIP3	SNIP4	SNIP5	SNIP6	SNIP7	SNIP8	SNIP9	SNIP10	SNIP11	SNIP12	SNIP13	SNIP14	SNIP15	SNIP16	SNIP17	SNIP18	SNIP19	SNIP20		26.5859	RN, LNO (Right nostril, left non-occuluded)	TEST	SNIP1	SNIP2	SNIP3	SNIP4	SNIP5	SNIP6	SNIP7	SNIP8	SNIP9	SNIP10	SNIP11	SNIP12	SNIP13	SNIP14	SNIP15	SNIP16	SNIP17	SNIP18	SNIP19	SNIP20
	Graph of max SNIP vs 4 tests actual order
[truncated: 49 more columns]

## Sheet: Gender
Subject No	Gender	Gender (F1, M2)	Ethnicity	C1,A2	Age (years)	(Y=1, N=2)	Prescriptions	RS or A condition	Illness	Exercise/wk	Smoke/day	Alcohol/wk	MAP	Ht (m)	Wt (kg)	BMI (kg/m2)	SBP (mmHg)	DBP (mmHg)	Pulse (BPM)	SpO2	FEV1	FEV1 %	FVC	FVC %	FEV1/FVC	FEV1/FVC %	PEF	PEF %	MIP1	MIP2	MIP3	MIPmax	MEP1	MEP2	MEP3	MEPmax	RMS	Order of SNIP	RN, LO (Right nostril, left occuluded)	TEST	SNIP1	SNIP2	SNIP3	SNIP4	SNIP5	SNIP6	SNIP7	SNIP8	SNIP9
2	F	1	Caucasian	1	19		2	2	2	2	0	3	88.51	1.78	67	21.1463	120	73	64	100	3.38	89	3.98	91	85	101	383	80	46	57	57	57	80	78	76	80	68.5	LNRNO, RNLO, LNRO, RNLNO		2	51	41	55	43	66	64	60	52	55
3	F	1	Caucasian	1	18		1	2	2	1	0	0	87.17	1.69	100	35.0128	120	71	73	100	3.65	106	3.96	100	92	109	487	109	60	61	69	69	66	60	66	66	67.5	RNLO, LNRO, LNRNO, RNLNO		1	47	65	80	64	73	54	54	56	42
6	F	1	Caucasian	1	24	Ex scuba diver	2	1	2	7	0	0	100.47	1.63	89	33.4977	140	81	70	99	2.79	87	3.32	90	84	100	262	61	131	105	89	131	64	73	70	73	102	RNLNO, LNRNO, RNLO, LNRO		3	159	134	100	60	82	149	170	162	149
9	F	1	Arab	2	19		2	2	2	0	0	0	82.21	1.6	49	19.1406	107	70	92	99	2.2	79	2.38	75	92	110	260	63	28	28	29	29	31	32	28	32	30.5	LNRNO, RNLO, RNLNO, LNRO		2	31	35	19	25	16	14	19	25	20
12	F	1	Caucasian	1	32		1	1	1	2	0	0.5	72.5	1.62	86	32.7694	106	56	62	99	3.21	107	3.48	101	92	111	563	137	87	79	70	87	51	50	63	63	75	LNRNO, RNLO, LNRO, RNLNO		2	71	64	58	68	44	51	41	57	57
16	F	1	Caucasian	1	52		2	2	2	3	0	0	115.19	1.58	96	38.4554	144	101	67	98	2.43	87	2.61	77	93	120	348	76	53	63	59	63	71	67	79	79	71	RNLNO, LNRNO, RNLO, LNRO		3	60	57	72	53	78	77	76	70	78
18	F	1	Caucasian	1	19		2	2	2	3	0	10	69.5	1.58	63	25.2363	103	53	78	99	3.58	119	3.87	112	93	110	405	99	104	102	102	104	68	82	75	82	93	LNRO, LNRNO, RNLO, RNLNO		3	20	35	36	44	36	41	43	57	35
19	F	1	Caucasian	1	20		2	2	2	2	0	0	83.86	1.58	47	18.8271	112	70	62	99	3.24	107	3.38	98	96	114	424	103	72	82	77	82	102	87	97	102	92	RNLO, LNRO, LNRNO, RNLNO		1	38	53	52	46	69	56	73	66	72
21	F	1	Caucasian	1	65	Needed break, plug kept moving letting air leak in (esp on occlusions)	1	2	2	0	0	2	95.85	1.58	83	33.2479	126	81	79	98	2.32	115	2.56	106	91	118	427	126	55	66	57	66	37	38	39	39	52.5	LNRO, RNLNO, RNLO, LNRNO		3	50	45	41	52	36	27	48	22	16
22	F	1	Caucasian	1	26		2	2	2	0	0	0	65.87	1.59	53	20.9644	92	53	77	98	2.81	93	3.18	91	88	105	296	72	19	24	23	24	50	44	45	50	37	RNLNO, RNLO, LNRNO, LNRO		2	37	37	37	43	32	51	40	35	29
23	F	1	Caucasian	1	52	Allergic rhinitis was triggered - high pollen	2	1	1	0	0	0	91.19	1.66	89	32.2979	120	77	94	98	2.55	96	2.87	91	90	114	497	128	69	56	70	70	65	83	70	83	76.5	RNLO, RNLNO, LNRO, LNRNO		1	27	28	15	29	39	23	32	23	30
24	F	1	Caucasian	1	41	Ex smoker	2	1	2	1	0	1	86.86	1.72	68	22.9854	115	73	68	99	2.79	88	3.35	92	83	102	446	104	86	80	99	99	113	97	106	113	106	LNRO, RNLO, LNRNO, RNLNO		2	84	79	63	87	81	84	80	81	81
25	F	1	Caucasian	1	19		1	1	2	3	0	0	88.85	1.56	58	23.833	119	74	70	98	2.23	76	2.98	88	75	89	305	76	59	49	58	59	46	56	60	60	59.5	RNLO, LNRNO, RNLNO, LNRO		1	21	28	33	31	26	36	20	26	36
26	F	1	Caucasian	1	19		2	1	2	4	0	0	89.78	1.59	60	23.7332	134	68	60	100	2.36	77	3.22	92	73	87	238	58	70	68	65	70	50	59	75	75	72.5	LNRNO, RNLNO, LNRO, RNLO		4	43	53	47	37	39	42	34	32	41
30	F	1	Caucasian	1	63		2	2	2	5	0	1	99.89	1.6	75	29.2969	122	89	82	97	2.4	112	3.15	123	76	99	347	100	34	35	39	39	40	39	45	45	42	LNRO, RNLO, LNRNO, RNLNO		2	58	27	16	19	13	17	14	33	32
31	F	1	Caucasian	1	50		1	2	2	7	0	1	98.74	1.6	96	37.5	151	73	87	97	2.33	94	2.53	87	92	116	509	137	57	57	68	68	86	78	77	86	77	LNRNO, RNLO, RNLNO, LNRO		2	80	70	69	72	69	80	64	92	78
33	F	1	Caucasian	1	19		2	2	2	5	0	2	83.2	1.67	57	20.4382	110	70	80	100	3.42	101	3.54	92	97	115	412	115	58	54	54	58	35	50	46	50	54	RNLO, LNRNO, LNRO, RNLNO		1	19	26	29	36	31	38	30	22	30
34	F	1	Caucasian	1	19		1	2	2	4	0	1	79.9	1.59	46	18.1955	100	70	68	100	3.44	112	3.86	110	89	106	434	105	32	30	33	33	44	39	42	44	38.5	LNRO, RNLO, LNRNO, RNLNO		2	24	23	22	24	26	25	27	28	32
35	F	1	Caucasian	1	47		2	2	2	3	0	1	78.88	1.63	56	21.0772	103	67	56	99	2.56	96	3.06	98	84	104	340	88	41	33	47	47	63	69	72	72	59.5	LNRNO, RNLNO, RNLO, LNRO		3	52	37	37	55	52	51	50	47	47
36	F	1	Caucasian	1	18		2	2	2	2	0	6	77.5	1.62	51	19.433	111	61	61	100	2.97	94	3.17	87	94	111	311	74	59	54	68	68	64	62	76	76	72	RNLNO, LNRO, LNRNO, RNLO		4	51	52	37	42	36	48	39	37	22
37	F	1	Caucasian	1	23		2	2	2	3	0	0	92.85	1.7	76	26.2976	123	78	57	100	3.74	107	4.63	116	81	96	490	109	43	51	67	67	63	74	81	81	74	LNRO, RNLO, RNLNO, LNRNO		2	9	15	7	17	17	7	8	17	24
38	F	1	Caucasian	1	24		1	2	1	3	0	0	95.86	1.66	60	21.7738	124	82	80	100	3.06	92	3.06	80	100	119	402	92	47	37	52	52	47	61	58	61	56.5	RNLNO, LNRO, LNRNO, RNLO		4	42	17	38	51	26	35	46	47	35
39	F	1	Caucasian	1	21		2	2	2	5	0	0	88.86	1.71	88	30.0947	117	75	102	98	3.57	101	3.9	97	92	109	445	98	59	70	61	70	63	52	76	76	73	LNRNO, RNLNO, RNLO, LNRO		3	51	70	72	58	67	66	68	69	60
40	F	1	Caucasian	1	19		2	2	2	0	0	1	80.51	1.65	69	25.3444	112	65	95	99	2.79	85	4.2	111	66	79	245	57	40	28	36	40	45	48	47	48	44	LNRNO, LNRO, RNLNO, RNLO		4	100	76	100	64	93	94	109	124	109
41	F	1	Caucasian	1	21		1	2	2	7	0	0	74.17	1.68	58	20.5499	107	58	63	100	3.33	98	3.73	96	89	106	414	106	60	60	63	63	51	58	60	60	61.5	LNRO, RNLO, RNLNO, LNRNO		2	44	53	25	25	68	49	54	14	65
42	F	1	Caucasian	1	63		1	2	2	0	0	0	94.14	1.57	104	42.1924	133	75	66	99	1.83	90	1.93	79	95	123	302	89	23	26	12	26	13	12	14	14	20	RNLNO, LNRNO, RNLO, LNRO		3	0	1	1	0	0	2	0	4	0
43	F	1	Asian	2	18		1	1	1	2	0	0	71.19	1.69	69	24.1588	100	57	83	100	2.89	93	3.18	90	91	108	439	98	25	25	37	37	52	54	53	54	45.5	LNRO, RNLNO, LNRNO, RNLO		4	36	39	37	46	42	37	58	49	43
50	F	1	Caucasian	1	21		2	2	2	5	0	6	86.87	1.74	60	19.8177	113	74	67	98	3.91	107	4.43	106	88	105	494	107	26	19	22	26	102	96	103	103	64.5	RNLNO, RNLO, LNRO, LNRNO		2	12	24	19	10	10	14	17	13	27
51	F	1	Caucasian	1	27		1	1	2	3	0	3	76.55	1.64	56	20.8209	100	65	59	99	2.79	87	3.13	85	89	106	383	90	73	72	78	78	63	64	75	75	76.5	RNLO, LNRO, LNRNO, RNLNO		1	55	44	68	73	65	76	77	73	82
1	M	2	Asian	2	47		2	2	2	2	0	0	93.22	1.83	102	30.4578	116	82	66	98	3.53	98	4.11	92	86	109	629	112	123	120	119	123	130	127	131	131	127	LNRNO, RNLNO, RNLO, LNRO		3	74	78	71	74	77	70	77	81	86
4	M	2	Caucasian	1	19		1	1	2	5	0	5	79.2	1.73	73	24.3911	106	66	79	97	1.36	32	2.39	48	57	69	88	15	54	79	67	79	83	94	113	113	96	LNRO, LNRNO, RNLO, RNLNO		3	39	56	53	51	42	36	29	16	53
5	M	2	Caucasian	1	23		1	1	2	5	0	0	90.19	1.77	72	22.9819	119	76	93	98	4.46	101	5.32	102	84	101	553	93	43	35	44	44	63	61	53	63	53.5	RNLO, LNRNO, LNRO, RNLNO		1	22	32	18	27	41	39	63	41	59
7	M	2	Caucasian	1	20		1	2	2	2	0	4	97.49	1.85	102	29.8028	133	80	80	97	3.62	76	4.06	72	89	108	521	83	95	86	90	95	65	62	69	69	82	LNRNO, LNRO, RNLO, RNLNO		3	111	109	112	92	106	97	104	98	125
8	M	2	Caucasian	1	20		2	2	2	2	0	0	77.48	1.84	81	23.9249	115	59	72	98	3.94	84	5.47	98	72	87	464	75	50	56	53	56	96	103	100	103	79.5	RNLNO, LNRO, LNRNO, RNLO		4	70	70	76	66	59	55	69	71	43
10	M	2	Caucasian	1	20		2	2	2	4	0	5	80.19	1.81	100	30.5241	109	66	67	98	4.33	95	4.97	91	87	105	572	94	111	117	116	117	126	120	151	151	134	RNLO, LNRO, RNLNO, LNRNO		1	94	119	106	101	92	90	104	97	108
11	M	2	Caucasian	1	49	Ex smoker	2	2	2	2	0	8	114.2	1.71	73	24.9649	141	101	68	97	4.12	120	5.03	119	82	104	487	95	118	90	107	118	127	106	131	131	124.5	RNLNO, LNRNO, RNLO, LNRO		3	112	147	129	109	116	116	123	118	109
13	M	2	Caucasian	1	19		2	2	2	3	0	2.5	87.83	1.94	100	26.5703	122	71	96	98	5.08	99	6.16	100	82	100	390	59	79	92	93	93	65	40	47	65	79	RNLO, LNRO, RNLNO, LNRNO		1	29	55	38	36	52	61	35	64	45
14	M	2	Caucasian	1	18		2	1	2	1	0	0	78.47	1.92	84	22.7865	118	59	87	98	4.75	95	5.95	99	80	97	565	87	41	32	37	41	53	53	54	54	47.5	RNLNO, LNRO, LNRNO, RNLO		4	50	44	63	72	67	68	73	70	67
15	M	2	Caucasian	1	27		1	1	1	7	0	0	79.54	1.74	65	21.4692	105	67	105	98	3.76	89	4.42	89	85	103	371	64	65	80	60	80	95	102	87	102	91	LNRO, LNRNO, RNLNO, RNLO		4	27	22	23	31	24	17	23	19	18
17	M	2	Caucasian	1	20		1	2	2	1	0	0	79.81	1.62	56	21.3382	118	61	100	97	2.98	80	3.85	90	77	94	454	84	45	36	37	45	37	45	51	51	48	LNRNO, RNLNO, LNRO, RNLO		4	24	25	16	24	22	10	14	23	17
20	M	2	Caucasian	1	47	Ex smoker, op on sinuses (left side)	2	2	2	2	0	10	95.84	1.8	88	27.1605	128	80	70	99	3.37	87	4.93	102	68	87	415	75	53	62	63	63	92	118	102	118	90.5	LNRNO, LNRO, RNLO, RNLNO		3	40	44	48	24	23	22	14	30	32
26	M	2	Caucasian	1	53		2	2	2	7	0	0	95.47	1.76	114	36.8027	135	76	98	98	2.8	79	3.49	79	80	103	254	49	55	40	48	55	28	23	26	28	41.5	RNLNO, LNRO, LNRNO, RNLO		4	16	19	21	17	19	14	12	14	14
27	M	2	Caucasian	1	36		2	2	2	4	0	6	85.51	1.7	69	23.8754	117	70	63	97	3.54	94	4.25	94	83	103	492	91	55	53	62	62	34	39	38	39	50.5	LNRNO, RNLNO, RNLO, LNRO		3	29	29	92	53	46	55	73	72	47
28	M	2	Caucasian	1	18		2	1	2	3	0	6	86.17	1.8	73	22.5309	119	70	71	97	2.52	56	4.45	83	57	68	304	50	31	33	28	33	35	41	42	42	37.5	RNLO, RNLNO, LNRNO, LNRO		1	22	33	28	21	19	26	34	26	19
32	M	2	Caucasian	1	54		1	2	2	3	0	0	115.2	1.9	121	33.518	142	102	70	98	4.59	112	5.45	105	84	109	653	115	156	166	164	166	173	179	184	184	175	RNLNO, LNRO, RNLO, LNRNO		3	51	72	53	77	58	60	80	82	66
33	M	2	Caucasian	1	18		2	2	2	4	0	6	78.18	1.71	56	19.1512	109	63	59	98	3.18	77	4.58	94	69	84	441	77	100	87	99	100	122	136	118	136	118	RNLO, RNLNO, LNRO, LNRNO		1	51	68	53	82	72	73	87	60	49
34	M	2	Caucasian	1	20		2	2	2	0	0	14	69.86	1.86	84	24.2803	98	56	75	98	4.97	104	5.32	93	93	113	694	110	107	108	100	108	86	94	97	97	102.5	RNLNO, LNRO, LNRNO, RNLO		4	80	65	55	62	54	74	64	63	72
35	M	2	Caucasian	1	19		2	2	2	0	0	0	69.15	1.75	69	22.5306	106	51	86	99	3.45	80	4.87	96	71	86	264	45	31	25	29	31	41	41	53	53	42	RNLNO, LNRO, LNRNO, RNLO		4	58	44	40	34	30	30	46	41	47
36	M	2	Nepalese	2	20		2	2	2	4	0	0	75.15	1.66	74	26.8544	112	57	92	99	3.81	108	4.37	106	87	105	568	102	141	125	132	141	115	117	113	117	129	RNLNO, LNRO, RNLO, LNRNO		3	104	87	76	91	82	109	88	89	42
37	M	2	Caucasian	1	61		1	2	1	0	0	0	93.49	1.7	147	50.8651	129	76	97	97	3.25	107	3.44	89	94	124	550	115	30	32	38	38	42	50	61	61	49.5	RNLNO, LNRNO, LNRO, RNLO		4	72	47	68	72	43	44	43	71	43
38	M	2	Caucasian	1	29	Ex smoker, uses e-cigs	2	2	2	0	0	10	96.5	1.78	75	23.6713	130	80	83	99	4.36	101	5.93	115	74	90	730	124	142	111	121	142	167	174	178	178	160	RNLO, LNRO, LNRNO, RNLNO		1	111	87	99	103	99	115	90	43	98
39	M	2	Caucasian	1	40		2	2	2	6	0	0	84.89	1.7	66	22.8374	107	74	55	97	3.22	88	4.38	99	74	92	540	101	121	127	115	127	107	111	93	111	119	LNRO, RNLO, LNRNO, RNLNO		2	80	76	51	43	38	39	52	63	90
Subject No	Gender	Gender (F1, M2)	Ethnicity		Age (years)	(Y=1, N=2)	Prescriptions	RS or A condition	Illness	Exercise/wk	Smoke/day	Alcohol/wk	MAP	Ht (m)	Wt (kg)	BMI (kg/m2)	SBP (mmHg)	DBP (mmHg)	Pulse (BPM)	SpO2	FEV1	FEV1 %	FVC	FVC %	FEV1/FVC	FEV1/FVC %	PEF	PEF %	MIP1	MIP2	MIP3	MIPmax	MEP1	MEP2	MEP3	MEPmax	RMS	Order of SNIP	RN, LO (Right nostril, left occuluded)	TEST	SNIP1	SNIP2	SNIP3	SNIP4	SNIP5	SNIP6	SNIP7	SNIP8	SNIP9
[truncated: 90 more columns]

## Sheet: Respiratory disorder
Subject No	Gender	Gender (F1, M2)	Ethnicity	C1,A2	Age (years)	(Y=1, N=2)	R1 L2 A3	R or L handed	Prescriptions	RS or A condition	Illness	Exercise/wk	Smoke/day	Alcohol/wk	MAP	Ht (m)	Wt (kg)	BMI (kg/m2)	SBP (mmHg)	DBP (mmHg)	Pulse (BPM)	SpO2	FEV1	FEV1 %	FVC	FVC %	FEV1/FVC	FEV1/FVC %	PEF	PEF %	MIP1	MIP2	MIP3	MIPmax	MEP1	MEP2	MEP3	MEPmax	RMS	Order of SNIP	RN, LO (Right nostril, left occuluded)	TEST	SNIP1	SNIP2	SNIP3	SNIP4	SNIP5	SNIP6	SNIP7
4	M	2	Caucasian	1	19			1	1	1	2	5	0	5	79.2	1.73	73	24.3911	106	66	79	97	1.36	32	2.39	48	57	69	88	15	54	79	67	79	83	94	113	113	96	LNRO, LNRNO, RNLO, RNLNO		3	39	56	53	51	42	36	29
5	M	2	Caucasian	1	23			2	1	1	2	5	0	0	90.19	1.77	72	22.9819	119	76	93	98	4.46	101	5.32	102	84	101	553	93	43	35	44	44	63	61	53	63	53.5	RNLO, LNRNO, LNRO, RNLNO		1	22	32	18	27	41	39	63
6	F	1	Caucasian	1	24	Ex scuba diver		1	2	1	2	7	0	0	100.47	1.63	89	33.4977	140	81	70	99	2.79	87	3.32	90	84	100	262	61	131	105	89	131	64	73	70	73	102	RNLNO, LNRNO, RNLO, LNRO		3	159	134	100	60	82	149	170
12	F	1	Caucasian	1	32			3	1	1	1	2	0	0.5	72.5	1.62	86	32.7694	106	56	62	99	3.21	107	3.48	101	92	111	563	137	87	79	70	87	51	50	63	63	75	LNRNO, RNLO, LNRO, RNLNO		2	71	64	58	68	44	51	41
14	M	2	Caucasian	1	18			1	2	1	2	1	0	0	78.47	1.92	84	22.7865	118	59	87	98	4.75	95	5.95	99	80	97	565	87	41	32	37	41	53	53	54	54	47.5	RNLNO, LNRO, LNRNO, RNLO		4	50	44	63	72	67	68	73
15	M	2	Caucasian	1	27			1	1	1	1	7	0	0	79.54	1.74	65	21.4692	105	67	105	98	3.76	89	4.42	89	85	103	371	64	65	80	60	80	95	102	87	102	91	LNRO, LNRNO, RNLNO, RNLO		4	27	22	23	31	24	17	23
23	F	1	Caucasian	1	52	Allergic rhinitis was triggered - high pollen		2	2	1	1	0	0	0	91.19	1.66	89	32.2979	120	77	94	98	2.55	96	2.87	91	90	114	497	128	69	56	70	70	65	83	70	83	76.5	RNLO, RNLNO, LNRO, LNRNO		1	27	28	15	29	39	23	32
24	F	1	Caucasian	1	41	Ex smoker		Vicki	2	1	2	1	0	1	86.86	1.72	68	22.9854	115	73	68	99	2.79	88	3.35	92	83	102	446	104	86	80	99	99	113	97	106	113	106	LNRO, RNLO, LNRNO, RNLNO		2	84	79	63	87	81	84	80
25	F	1	Caucasian	1	19			2	1	1	2	3	0	0	88.85	1.56	58	23.833	119	74	70	98	2.23	76	2.98	88	75	89	305	76	59	49	58	59	46	56	60	60	59.5	RNLO, LNRNO, RNLNO, LNRO		1	21	28	33	31	26	36	20
28	M	2	Caucasian	1	18			Lloyd	2	1	2	3	0	6	86.17	1.8	73	22.5309	119	70	71	97	2.52	56	4.45	83	57	68	304	50	31	33	28	33	35	41	42	42	37.5	RNLO, RNLNO, LNRNO, LNRO		1	22	33	28	21	19	26	34
29	F	1	Caucasian	1	19			Helena	2	1	2	4	0	0	89.78	1.59	60	23.7332	134	68	60	100	2.36	77	3.22	92	73	87	238	58	70	68	65	70	50	59	75	75	72.5	LNRNO, RNLNO, LNRO, RNLO		4	43	53	47	37	39	42	34
30	F	1	Asian	2	18			1	1	1	1	2	0	0	71.19	1.69	69	24.1588	100	57	83	100	2.89	93	3.18	90	91	108	439	98	25	25	37	37	52	54	53	54	45.5	LNRO, RNLNO, LNRNO, RNLO		4	36	39	37	46	42	37	58
31	F	1	Caucasian	1	27			Kathy	1	1	2	3	0	3	76.55	1.64	56	20.8209	100	65	59	99	2.79	87	3.13	85	89	106	383	90	73	72	78	78	63	64	75	75	76.5	RNLO, LNRO, LNRNO, RNLNO		1	55	44	68	73	65	76	77
1	M	2	Asian	2	47			1	2	2	2	2	0	0	93.22	1.83	102	30.4578	116	82	66	98	3.53	98	4.11	92	86	109	629	112	123	120	119	123	130	127	131	131	127	LNRNO, RNLNO, RNLO, LNRO		3	74	78	71	74	77	70	77
2	F	1	Caucasian	1	19			1	2	2	2	2	0	3	88.51	1.78	67	21.1463	120	73	64	100	3.38	89	3.98	91	85	101	383	80	46	57	57	57	80	78	76	80	68.5	LNRNO, RNLO, LNRO, RNLNO		2	51	41	55	43	66	64	60
3	F	1	Caucasian	1	18			1	1	2	2	1	0	0	87.17	1.69	100	35.0128	120	71	73	100	3.65	106	3.96	100	92	109	487	109	60	61	69	69	66	60	66	66	67.5	RNLO, LNRO, LNRNO, RNLNO		1	47	65	80	64	73	54	54
7	M	2	Caucasian	1	20			1	1	2	2	2	0	4	97.49	1.85	102	29.8028	133	80	80	97	3.62	76	4.06	72	89	108	521	83	95	86	90	95	65	62	69	69	82	LNRNO, LNRO, RNLO, RNLNO		3	111	109	112	92	106	97	104
8	M	2	Caucasian	1	20			1	2	2	2	2	0	0	77.48	1.84	81	23.9249	115	59	72	98	3.94	84	5.47	98	72	87	464	75	50	56	53	56	96	103	100	103	79.5	RNLNO, LNRO, LNRNO, RNLO		4	70	70	76	66	59	55	69
9	F	1	Arab	2	19			1	2	2	2	0	0	0	82.21	1.6	49	19.1406	107	70	92	99	2.2	79	2.38	75	92	110	260	63	28	28	29	29	31	32	28	32	30.5	LNRNO, RNLO, RNLNO, LNRO		2	31	35	19	25	16	14	19
10	M	2	Caucasian	1	20			1	2	2	2	4	0	5	80.19	1.81	100	30.5241	109	66	67	98	4.33	95	4.97	91	87	105	572	94	111	117	116	117	126	120	151	151	134	RNLO, LNRO, RNLNO, LNRNO		1	94	119	106	101	92	90	104
11	M	2	Caucasian	1	49	Ex smoker		1	2	2	2	2	0	8	114.2	1.71	73	24.9649	141	101	68	97	4.12	120	5.03	119	82	104	487	95	118	90	107	118	127	106	131	131	124.5	RNLNO, LNRNO, RNLO, LNRO		3	112	147	129	109	116	116	123
13	M	2	Caucasian	1	19			1	2	2	2	3	0	2.5	87.83	1.94	100	26.5703	122	71	96	98	5.08	99	6.16	100	82	100	390	59	79	92	93	93	65	40	47	65	79	RNLO, LNRO, RNLNO, LNRNO		1	29	55	38	36	52	61	35
16	F	1	Caucasian	1	52			2	2	2	2	3	0	0	115.19	1.58	96	38.4554	144	101	67	98	2.43	87	2.61	77	93	120	348	76	53	63	59	63	71	67	79	79	71	RNLNO, LNRNO, RNLO, LNRO		3	60	57	72	53	78	77	76
17	M	2	Caucasian	1	20			2	1	2	2	1	0	0	79.81	1.62	56	21.3382	118	61	100	97	2.98	80	3.85	90	77	94	454	84	45	36	37	45	37	45	51	51	48	LNRNO, RNLNO, LNRO, RNLO		4	24	25	16	24	22	10	14
18	F	1	Caucasian	1	19			1	2	2	2	3	0	10	69.5	1.58	63	25.2363	103	53	78	99	3.58	119	3.87	112	93	110	405	99	104	102	102	104	68	82	75	82	93	LNRO, LNRNO, RNLO, RNLNO		3	20	35	36	44	36	41	43
19	F	1	Caucasian	1	20			Kim	2	2	2	2	0	0	83.86	1.58	47	18.8271	112	70	62	99	3.24	107	3.38	98	96	114	424	103	72	82	77	82	102	87	97	102	92	RNLO, LNRO, LNRNO, RNLNO		1	38	53	52	46	69	56	73
20	M	2	Caucasian	1	47	Ex smoker, op on sinuses (left side)		1	2	2	2	2	0	10	95.84	1.8	88	27.1605	128	80	70	99	3.37	87	4.93	102	68	87	415	75	53	62	63	63	92	118	102	118	90.5	LNRNO, LNRO, RNLO, RNLNO		3	40	44	48	24	23	22	14
21	F	1	Caucasian	1	65	Needed break, plug kept moving letting air leak in (esp on occlusions)		Liz	1	2	2	0	0	2	95.85	1.58	83	33.2479	126	81	79	98	2.32	115	2.56	106	91	118	427	126	55	66	57	66	37	38	39	39	52.5	LNRO, RNLNO, RNLO, LNRNO		3	50	45	41	52	36	27	48
22	F	1	Caucasian	1	26			Carla	2	2	2	0	0	0	65.87	1.59	53	20.9644	92	53	77	98	2.81	93	3.18	91	88	105	296	72	19	24	23	24	50	44	45	50	37	RNLNO, RNLO, LNRNO, LNRO		2	37	37	37	43	32	51	40
26	M	2	Caucasian	1	53			1	2	2	2	7	0	0	95.47	1.76	114	36.8027	135	76	98	98	2.8	79	3.49	79	80	103	254	49	55	40	48	55	28	23	26	28	41.5	RNLNO, LNRO, LNRNO, RNLO		4	16	19	21	17	19	14	12
27	M	2	Caucasian	1	36			Bryn	2	2	2	4	0	6	85.51	1.7	69	23.8754	117	70	63	97	3.54	94	4.25	94	83	103	492	91	55	53	62	62	34	39	38	39	50.5	LNRNO, RNLNO, RNLO, LNRO		3	29	29	92	53	46	55	73
30	F	1	Caucasian	1	63			1	2	2	2	5	0	1	99.89	1.6	75	29.2969	122	89	82	97	2.4	112	3.15	123	76	99	347	100	34	35	39	39	40	39	45	45	42	LNRO, RNLO, LNRNO, RNLNO		2	58	27	16	19	13	17	14
31	F	1	Caucasian	1	50			1	1	2	2	7	0	1	98.74	1.6	96	37.5	151	73	87	97	2.33	94	2.53	87	92	116	509	137	57	57	68	68	86	78	77	86	77	LNRNO, RNLO, RNLNO, LNRO		2	80	70	69	72	69	80	64
32	M	2	Caucasian	1	54			1	1	2	2	3	0	0	115.2	1.9	121	33.518	142	102	70	98	4.59	112	5.45	105	84	109	653	115	156	166	164	166	173	179	184	184	175	RNLNO, LNRO, RNLO, LNRNO		3	51	72	53	77	58	60	80
33	F	1	Caucasian	1	19			Ellie T	2	2	2	5	0	2	83.2	1.67	57	20.4382	110	70	80	100	3.42	101	3.54	92	97	115	412	115	58	54	54	58	35	50	46	50	54	RNLO, LNRNO, LNRO, RNLNO		1	19	26	29	36	31	38	30
34	F	1	Caucasian	1	19			1	1	2	2	4	0	1	79.9	1.59	46	18.1955	100	70	68	100	3.44	112	3.86	110	89	106	434	105	32	30	33	33	44	39	42	44	38.5	LNRO, RNLO, LNRNO, RNLNO		2	24	23	22	24	26	25	27
35	F	1	Caucasian	1	47			1	2	2	2	3	0	1	78.88	1.63	56	21.0772	103	67	56	99	2.56	96	3.06	98	84	104	340	88	41	33	47	47	63	69	72	72	59.5	LNRNO, RNLNO, RNLO, LNRO		3	52	37	37	55	52	51	50
36	F	1	Caucasian	1	18			1	2	2	2	2	0	6	77.5	1.62	51	19.433	111	61	61	100	2.97	94	3.17	87	94	111	311	74	59	54	68	68	64	62	76	76	72	RNLNO, LNRO, LNRNO, RNLO		4	51	52	37	42	36	48	39
37	M	2	Caucasian	1	18			2	2	2	2	4	0	6	78.18	1.71	56	19.1512	109	63	59	98	3.18	77	4.58	94	69	84	441	77	100	87	99	100	122	136	118	136	118	RNLO, RNLNO, LNRO, LNRNO		1	51	68	53	82	72	73	87
38	M	2	Caucasian	1	20			1	2	2	2	0	0	14	69.86	1.86	84	24.2803	98	56	75	98	4.97	104	5.32	93	93	113	694	110	107	108	100	108	86	94	97	97	102.5	RNLNO, LNRO, LNRNO, RNLO		4	80	65	55	62	54	74	64
39	F	1	Caucasian	1	23			1	2	2	2	3	0	0	92.85	1.7	76	26.2976	123	78	57	100	3.74	107	4.63	116	81	96	490	109	43	51	67	67	63	74	81	81	74	LNRO, RNLO, RNLNO, LNRNO		2	9	15	7	17	17	7	8
40	F	1	Caucasian	1	24			Hannah Rushton	1	2	1	3	0	0	95.86	1.66	60	21.7738	124	82	80	100	3.06	92	3.06	80	100	119	402	92	47	37	52	52	47	61	58	61	56.5	RNLNO, LNRO, LNRNO, RNLO		4	42	17	38	51	26	35	46
41	F	1	Caucasian	1	21			1	2	2	2	5	0	0	88.86	1.71	88	30.0947	117	75	102	98	3.57	101	3.9	97	92	109	445	98	59	70	61	70	63	52	76	76	73	LNRNO, RNLNO, RNLO, LNRO		3	51	70	72	58	67	66	68
42	M	2	Caucasian	1	19			1	2	2	2	0	0	0	69.15	1.75	69	22.5306	106	51	86	99	3.45	80	4.87	96	71	86	264	45	31	25	29	31	41	41	53	53	42	RNLNO, LNRO, LNRNO, RNLO		4	58	44	40	34	30	30	46
43	F	1	Caucasian	1	19			1	2	2	2	0	0	1	80.51	1.65	69	25.3444	112	65	95	99	2.79	85	4.2	111	66	79	245	57	40	28	36	40	45	48	47	48	44	LNRNO, LNRO, RNLNO, RNLO		4	100	76	100	64	93	94	109
44	M	2	Nepalese	2	20			1	2	2	2	4	0	0	75.15	1.66	74	26.8544	112	57	92	99	3.81	108	4.37	106	87	105	568	102	141	125	132	141	115	117	113	117	129	RNLNO, LNRO, RNLO, LNRNO		3	104	87	76	91	82	109	88
45	F	1	Caucasian	1	21			1	1	2	2	7	0	0	74.17	1.68	58	20.5499	107	58	63	100	3.33	98	3.73	96	89	106	414	106	60	60	63	63	51	58	60	60	61.5	LNRO, RNLO, RNLNO, LNRNO		2	44	53	25	25	68	49	54
46	M	2	Caucasian	1	61			1	1	2	1	0	0	0	93.49	1.7	147	50.8651	129	76	97	97	3.25	107	3.44	89	94	124	550	115	30	32	38	38	42	50	61	61	49.5	RNLNO, LNRNO, LNRO, RNLO		4	72	47	68	72	43	44	43
47	F	1	Caucasian	1	63			1	1	2	2	0	0	0	94.14	1.57	104	42.1924	133	75	66	99	1.83	90	1.93	79	95	123	302	89	23	26	12	26	13	12	14	14	20	RNLNO, LNRNO, RNLO, LNRO		3	0	1	1	0	0	2	0
48	M	2	Caucasian	1	29	Ex smoker, uses e-cigs		Bradley Morton	2	2	2	0	0	10	96.5	1.78	75	23.6713	130	80	83	99	4.36	101	5.93	115	74	90	730	124	142	111	121	142	167	174	178	178	160	RNLO, LNRO, LNRNO, RNLNO		1	111	87	99	103	99	115	90
50	F	1	Caucasian	1	21			1	2	2	2	5	0	6	86.87	1.74	60	19.8177	113	74	67	98	3.91	107	4.43	106	88	105	494	107	26	19	22	26	102	96	103	103	64.5	RNLNO, RNLO, LNRO, LNRNO		2	12	24	19	10	10	14	17
51	M	2	Caucasian	1	40			Raul	2	2	2	6	0	0	84.89	1.7	66	22.8374	107	74	55	97	3.22	88	4.38	99	74	92	540	101	121	127	115	127	107	111	93	111	119	LNRO, RNLO, LNRNO, RNLNO		2	80	76	51	43	38	39	52
52	M	2	Caucasian	1	40		2	2	2	6	0	0	84.89	1.7	66	22.8374	107	74	55	97	3.22	88	4.38	99	74	92	540	101	121	127	127	107	111	93	111	119	LNRO, RNLO, LNRNO, RNLNO		2	76	43	38	52	63	90	39	44	53	78
[truncated: 91 more columns]

## Sheet: Ethnicity
Subject No	Gender	Gender (F1, M2)	Ethnicity	C1,A2	Age (years)	(Y=1, N=2)	R1 L2 A3	R or L handed	Prescriptions	RS or A condition	Illness	Exercise/wk	Smoke/day	Alcohol/wk	MAP	Ht (m)	Wt (kg)	BMI (kg/m2)	SBP (mmHg)	DBP (mmHg)	Pulse (BPM)	SpO2	FEV1	FEV1 %	FVC	FVC %	FEV1/FVC	FEV1/FVC %	PEF	PEF %	MIP1	MIP2	MIP3	MIPmax	MEP1	MEP2	MEP3	MEPmax	RMS	Order of SNIP	RN, LO (Right nostril, left occuluded)	TEST	SNIP1	SNIP2	SNIP3	SNIP4	SNIP5	SNIP6	SNIP7
9	F	1	Arab	2	19			1	2	2	2	0	0	0	82.21	1.6	49	19.1406	107	70	92	99	2.2	79	2.38	75	92	110	260	63	28	28	29	29	31	32	28	32	30.5	LNRNO, RNLO, RNLNO, LNRO		2	31	35	19	25	16	14	19
10	F	1	Asian	2	18			1	1	1	1	2	0	0	71.19	1.69	69	24.1588	100	57	83	100	2.89	93	3.18	90	91	108	439	98	25	25	37	37	52	54	53	54	45.5	LNRO, RNLNO, LNRNO, RNLO		4	36	39	37	46	42	37	58
1	M	2	Asian	2	47			1	2	2	2	2	0	0	93.22	1.83	102	30.4578	116	82	66	98	3.53	98	4.11	92	86	109	629	112	123	120	119	123	130	127	131	131	127	LNRNO, RNLNO, RNLO, LNRO		3	74	78	71	74	77	70	77
12	M	2	Nepalese	2	20			1	2	2	2	4	0	0	75.15	1.66	74	26.8544	112	57	92	99	3.81	108	4.37	106	87	105	568	102	141	125	132	141	115	117	113	117	129	RNLNO, LNRO, RNLO, LNRNO		3	104	87	76	91	82	109	88
4	M	2	Caucasian	1	19			1	1	1	2	5	0	5	79.2	1.73	73	24.3911	106	66	79	97	1.36	32	2.39	48	57	69	88	15	54	79	67	79	83	94	113	113	96	LNRO, LNRNO, RNLO, RNLNO		3	39	56	53	51	42	36	29
5	M	2	Caucasian	1	23			2	1	1	2	5	0	0	90.19	1.77	72	22.9819	119	76	93	98	4.46	101	5.32	102	84	101	553	93	43	35	44	44	63	61	53	63	53.5	RNLO, LNRNO, LNRO, RNLNO		1	22	32	18	27	41	39	63
6	F	1	Caucasian	1	24	Ex scuba diver		1	2	1	2	7	0	0	100.47	1.63	89	33.4977	140	81	70	99	2.79	87	3.32	90	84	100	262	61	131	105	89	131	64	73	70	73	102	RNLNO, LNRNO, RNLO, LNRO		3	159	134	100	60	82	149	170
12	F	1	Caucasian	1	32			3	1	1	1	2	0	0.5	72.5	1.62	86	32.7694	106	56	62	99	3.21	107	3.48	101	92	111	563	137	87	79	70	87	51	50	63	63	75	LNRNO, RNLO, LNRO, RNLNO		2	71	64	58	68	44	51	41
14	M	2	Caucasian	1	18			1	2	1	2	1	0	0	78.47	1.92	84	22.7865	118	59	87	98	4.75	95	5.95	99	80	97	565	87	41	32	37	41	53	53	54	54	47.5	RNLNO, LNRO, LNRNO, RNLO		4	50	44	63	72	67	68	73
15	M	2	Caucasian	1	27			1	1	1	1	7	0	0	79.54	1.74	65	21.4692	105	67	105	98	3.76	89	4.42	89	85	103	371	64	65	80	60	80	95	102	87	102	91	LNRO, LNRNO, RNLNO, RNLO		4	27	22	23	31	24	17	23
23	F	1	Caucasian	1	52	Allergic rhinitis was triggered - high pollen		2	2	1	1	0	0	0	91.19	1.66	89	32.2979	120	77	94	98	2.55	96	2.87	91	90	114	497	128	69	56	70	70	65	83	70	83	76.5	RNLO, RNLNO, LNRO, LNRNO		1	27	28	15	29	39	23	32
24	F	1	Caucasian	1	41	Ex smoker		Vicki	2	1	2	1	0	1	86.86	1.72	68	22.9854	115	73	68	99	2.79	88	3.35	92	83	102	446	104	86	80	99	99	113	97	106	113	106	LNRO, RNLO, LNRNO, RNLNO		2	84	79	63	87	81	84	80
25	F	1	Caucasian	1	19			2	1	1	2	3	0	0	88.85	1.56	58	23.833	119	74	70	98	2.23	76	2.98	88	75	89	305	76	59	49	58	59	46	56	60	60	59.5	RNLO, LNRNO, RNLNO, LNRO		1	21	28	33	31	26	36	20
28	M	2	Caucasian	1	18			Lloyd	2	1	2	3	0	6	86.17	1.8	73	22.5309	119	70	71	97	2.52	56	4.45	83	57	68	304	50	31	33	28	33	35	41	42	42	37.5	RNLO, RNLNO, LNRNO, LNRO		1	22	33	28	21	19	26	34
29	F	1	Caucasian	1	19			Helena	2	1	2	4	0	0	89.78	1.59	60	23.7332	134	68	60	100	2.36	77	3.22	92	73	87	238	58	70	68	65	70	50	59	75	75	72.5	LNRNO, RNLNO, LNRO, RNLO		4	43	53	47	37	39	42	34
30	F	1	Caucasian	1	27			Kathy	1	1	2	3	0	3	76.55	1.64	56	20.8209	100	65	59	99	2.79	87	3.13	85	89	106	383	90	73	72	78	78	63	64	75	75	76.5	RNLO, LNRO, LNRNO, RNLNO		1	55	44	68	73	65	76	77
2	F	1	Caucasian	1	19			1	2	2	2	2	0	3	88.51	1.78	67	21.1463	120	73	64	100	3.38	89	3.98	91	85	101	383	80	46	57	57	57	80	78	76	80	68.5	LNRNO, RNLO, LNRO, RNLNO		2	51	41	55	43	66	64	60
3	F	1	Caucasian	1	18			1	1	2	2	1	0	0	87.17	1.69	100	35.0128	120	71	73	100	3.65	106	3.96	100	92	109	487	109	60	61	69	69	66	60	66	66	67.5	RNLO, LNRO, LNRNO, RNLNO		1	47	65	80	64	73	54	54
7	M	2	Caucasian	1	20			1	1	2	2	2	0	4	97.49	1.85	102	29.8028	133	80	80	97	3.62	76	4.06	72	89	108	521	83	95	86	90	95	65	62	69	69	82	LNRNO, LNRO, RNLO, RNLNO		3	111	109	112	92	106	97	104
8	M	2	Caucasian	1	20			1	2	2	2	2	0	0	77.48	1.84	81	23.9249	115	59	72	98	3.94	84	5.47	98	72	87	464	75	50	56	53	56	96	103	100	103	79.5	RNLNO, LNRO, LNRNO, RNLO		4	70	70	76	66	59	55	69
10	M	2	Caucasian	1	20			1	2	2	2	4	0	5	80.19	1.81	100	30.5241	109	66	67	98	4.33	95	4.97	91	87	105	572	94	111	117	116	117	126	120	151	151	134	RNLO, LNRO, RNLNO, LNRNO		1	94	119	106	101	92	90	104
13	M	2	Caucasian	1	19			1	2	2	2	3	0	2.5	87.83	1.94	100	26.5703	122	71	96	98	5.08	99	6.16	100	82	100	390	59	79	92	93	93	65	40	47	65	79	RNLO, LNRO, RNLNO, LNRNO		1	29	55	38	36	52	61	35
16	F	1	Caucasian	1	52			2	2	2	2	3	0	0	115.19	1.58	96	38.4554	144	101	67	98	2.43	87	2.61	77	93	120	348	76	53	63	59	63	71	67	79	79	71	RNLNO, LNRNO, RNLO, LNRO		3	60	57	72	53	78	77	76
17	M	2	Caucasian	1	20			2	1	2	2	1	0	0	79.81	1.62	56	21.3382	118	61	100	97	2.98	80	3.85	90	77	94	454	84	45	36	37	45	37	45	51	51	48	LNRNO, RNLNO, LNRO, RNLO		4	24	25	16	24	22	10	14
18	F	1	Caucasian	1	19			1	2	2	2	3	0	10	69.5	1.58	63	25.2363	103	53	78	99	3.58	119	3.87	112	93	110	405	99	104	102	102	104	68	82	75	82	93	LNRO, LNRNO, RNLO, RNLNO		3	20	35	36	44	36	41	43
19	F	1	Caucasian	1	20			Kim	2	2	2	2	0	0	83.86	1.58	47	18.8271	112	70	62	99	3.24	107	3.38	98	96	114	424	103	72	82	77	82	102	87	97	102	92	RNLO, LNRO, LNRNO, RNLNO		1	38	53	52	46	69	56	73
20	M	2	Caucasian	1	47	Ex smoker, op on sinuses (left side)		1	2	2	2	2	0	10	95.84	1.8	88	27.1605	128	80	70	99	3.37	87	4.93	102	68	87	415	75	53	62	63	63	92	118	102	118	90.5	LNRNO, LNRO, RNLO, RNLNO		3	40	44	48	24	23	22	14
21	F	1	Caucasian	1	65	Needed break, plug kept moving letting air leak in (esp on occlusions)		Liz	1	2	2	0	0	2	95.85	1.58	83	33.2479	126	81	79	98	2.32	115	2.56	106	91	118	427	126	55	66	57	66	37	38	39	39	52.5	LNRO, RNLNO, RNLO, LNRNO		3	50	45	41	52	36	27	48
22	F	1	Caucasian	1	26			Carla	2	2	2	0	0	0	65.87	1.59	53	20.9644	92	53	77	98	2.81	93	3.18	91	88	105	296	72	19	24	23	24	50	44	45	50	37	RNLNO, RNLO, LNRNO, LNRO		2	37	37	37	43	32	51	40
26	M	2	Caucasian	1	53			1	2	2	2	7	0	0	95.47	1.76	114	36.8027	135	76	98	98	2.8	79	3.49	79	80	103	254	49	55	40	48	55	28	23	26	28	41.5	RNLNO, LNRO, LNRNO, RNLO		4	16	19	21	17	19	14	12
27	M	2	Caucasian	1	36			Bryn	2	2	2	4	0	6	85.51	1.7	69	23.8754	117	70	63	97	3.54	94	4.25	94	83	103	492	91	55	53	62	62	34	39	38	39	50.5	LNRNO, RNLNO, RNLO, LNRO		3	29	29	92	53	46	55	73
30	F	1	Caucasian	1	63			1	2	2	2	5	0	1	99.89	1.6	75	29.2969	122	89	82	97	2.4	112	3.15	123	76	99	347	100	34	35	39	39	40	39	45	45	42	LNRO, RNLO, LNRNO, RNLNO		2	58	27	16	19	13	17	14
31	F	1	Caucasian	1	50			1	1	2	2	7	0	1	98.74	1.6	96	37.5	151	73	87	97	2.33	94	2.53	87	92	116	509	137	57	57	68	68	86	78	77	86	77	LNRNO, RNLO, RNLNO, LNRO		2	80	70	69	72	69	80	64
32	M	2	Caucasian	1	54			1	1	2	2	3	0	0	115.2	1.9	121	33.518	142	102	70	98	4.59	112	5.45	105	84	109	653	115	156	166	164	166	173	179	184	184	175	RNLNO, LNRO, RNLO, LNRNO		3	51	72	53	77	58	60	80
33	F	1	Caucasian	1	19			Ellie T	2	2	2	5	0	2	83.2	1.67	57	20.4382	110	70	80	100	3.42	101	3.54	92	97	115	412	115	58	54	54	58	35	50	46	50	54	RNLO, LNRNO, LNRO, RNLNO		1	19	26	29	36	31	38	30
34	F	1	Caucasian	1	19			1	1	2	2	4	0	1	79.9	1.59	46	18.1955	100	70	68	100	3.44	112	3.86	110	89	106	434	105	32	30	33	33	44	39	42	44	38.5	LNRO, RNLO, LNRNO, RNLNO		2	24	23	22	24	26	25	27
35	F	1	Caucasian	1	47			1	2	2	2	3	0	1	78.88	1.63	56	21.0772	103	67	56	99	2.56	96	3.06	98	84	104	340	88	41	33	47	47	63	69	72	72	59.5	LNRNO, RNLNO, RNLO, LNRO		3	52	37	37	55	52	51	50
36	F	1	Caucasian	1	18			1	2	2	2	2	0	6	77.5	1.62	51	19.433	111	61	61	100	2.97	94	3.17	87	94	111	311	74	59	54	68	68	64	62	76	76	72	RNLNO, LNRO, LNRNO, RNLO		4	51	52	37	42	36	48	39
37	M	2	Caucasian	1	18			2	2	2	2	4	0	6	78.18	1.71	56	19.1512	109	63	59	98	3.18	77	4.58	94	69	84	441	77	100	87	99	100	122	136	118	136	118	RNLO, RNLNO, LNRO, LNRNO		1	51	68	53	82	72	73	87
38	M	2	Caucasian	1	20			1	2	2	2	0	0	14	69.86	1.86	84	24.2803	98	56	75	98	4.97	104	5.32	93	93	113	694	110	107	108	100	108	86	94	97	97	102.5	RNLNO, LNRO, LNRNO, RNLO		4	80	65	55	62	54	74	64
39	F	1	Caucasian	1	23			1	2	2	2	3	0	0	92.85	1.7	76	26.2976	123	78	57	100	3.74	107	4.63	116	81	96	490	109	43	51	67	67	63	74	81	81	74	LNRO, RNLO, RNLNO, LNRNO		2	9	15	7	17	17	7	8
40	F	1	Caucasian	1	24			Hannah Rushton	1	2	1	3	0	0	95.86	1.66	60	21.7738	124	82	80	100	3.06	92	3.06	80	100	119	402	92	47	37	52	52	47	61	58	61	56.5	RNLNO, LNRO, LNRNO, RNLO		4	42	17	38	51	26	35	46
41	F	1	Caucasian	1	21			1	2	2	2	5	0	0	88.86	1.71	88	30.0947	117	75	102	98	3.57	101	3.9	97	92	109	445	98	59	70	61	70	63	52	76	76	73	LNRNO, RNLNO, RNLO, LNRO		3	51	70	72	58	67	66	68
42	M	2	Caucasian	1	19			1	2	2	2	0	0	0	69.15	1.75	69	22.5306	106	51	86	99	3.45	80	4.87	96	71	86	264	45	31	25	29	31	41	41	53	53	42	RNLNO, LNRO, LNRNO, RNLO		4	58	44	40	34	30	30	46
43	F	1	Caucasian	1	19			1	2	2	2	0	0	1	80.51	1.65	69	25.3444	112	65	95	99	2.79	85	4.2	111	66	79	245	57	40	28	36	40	45	48	47	48	44	LNRNO, LNRO, RNLNO, RNLO		4	100	76	100	64	93	94	109
44	F	1	Caucasian	1	21			1	1	2	2	7	0	0	74.17	1.68	58	20.5499	107	58	63	100	3.33	98	3.73	96	89	106	414	106	60	60	63	63	51	58	60	60	61.5	LNRO, RNLO, RNLNO, LNRNO		2	44	53	25	25	68	49	54
45	M	2	Caucasian	1	61			1	1	2	1	0	0	0	93.49	1.7	147	50.8651	129	76	97	97	3.25	107	3.44	89	94	124	550	115	30	32	38	38	42	50	61	61	49.5	RNLNO, LNRNO, LNRO, RNLO		4	72	47	68	72	43	44	43
46	F	1	Caucasian	1	63			1	1	2	2	0	0	0	94.14	1.57	104	42.1924	133	75	66	99	1.83	90	1.93	79	95	123	302	89	23	26	12	26	13	12	14	14	20	RNLNO, LNRNO, RNLO, LNRO		3	0	1	1	0	0	2	0
47	M	2	Caucasian	1	29	Ex smoker, uses e-cigs		Bradley Morton	2	2	2	0	0	10	96.5	1.78	75	23.6713	130	80	83	99	4.36	101	5.93	115	74	90	730	124	142	111	121	142	167	174	178	178	160	RNLO, LNRO, LNRNO, RNLNO		1	111	87	99	103	99	115	90
50	F	1	Caucasian	1	21			1	2	2	2	5	0	6	86.87	1.74	60	19.8177	113	74	67	98	3.91	107	4.43	106	88	105	494	107	26	19	22	26	102	96	103	103	64.5	RNLNO, RNLO, LNRO, LNRNO		2	12	24	19	10	10	14	17
51	M	2	Caucasian	1	40			Raul	2	2	2	6	0	0	84.89	1.7	66	22.8374	107	74	55	97	3.22	88	4.38	99	74	92	540	101	121	127	115	127	107	111	93	111	119	LNRO, RNLO, LNRNO, RNLNO		2	80	76	51	43	38	39	52
11	M	2	Caucasian	1	49	Ex smoker		1	2	2	2	2	0	8	114.2	1.71	73	24.9649	141	101	68	97	4.12	120	5.03	119	82	104	487	95	118	90	107	118	127	106	131	131	124.5	RNLNO, LNRNO, RNLO, LNRO		3	112	147	129	109	116	116	123
[truncated: 89 more columns]

## Sheet: Means
Table 1																		Max across 80 males/max MIP values					Max across 80 females/max MIP values
	Mean Max across 80	Age	BMI	SaO2	Pulse	SBP	DBP	Alcohol	PA	FEV1	FVC	% ratio	PEF	MIP	MEP	RMS
Mean	81.1923	30.2885																Column1		Column1			Column1		Column1
Standard Error	4.70639	2.09725																	SNIP male		MIP			SNIP female		MIP
Median	73	21																Mean	87.6522	Mean	85.087		Mean	76.069	Mean	61.4483
Mode	82	19																Standard Error	6.86418	Standard Error	8.32229		Standard Error	6.39233	Standard Error	4.64254
Standard Deviation	33.9383	15.1235																Median	82	Median	80		Median	61	Median	63
Sample Variance	1151.81	228.719																Mode	71	Mode	#N/A		Mode	52	Mode	70
Kurtosis	1.05473	-0.396115																Standard Deviation	32.9195	Standard Deviation	39.9123		Standard Deviation	34.4238	Standard Deviation	25.0008
Skewness	0.99131	1.05203																Sample Variance	1083.69	Sample Variance	1592.99		Sample Variance	1185	Sample Variance	625.042
Range	169	47																Kurtosis	-0.670091	Kurtosis	-1.03392		Kurtosis	3.62398	Kurtosis	0.856736
Minimum	24	18																Skewness	0.227988	Skewness	0.315772		Skewness	1.67625	Skewness	0.640463
Maximum	193	65																Range	123	Range	135		Range	155	Range	107
Sum	4222	1575																Minimum	24	Minimum	31		Minimum	38	Minimum	24
Count	52	52																Maximum	147	Maximum	166		Maximum	193	Maximum	131
																		Sum	2016	Sum	1957		Sum	2206	Sum	1782
																		Count	23	Count	23		Count	29	Count	29
																				Males			Females
																		Ratio	SNIP/MIP	1.03015			1.23793
																		Uldry 1995		1.08	0.22		1.17	0.29

[truncated: 7 more sheets: Trends across 20 group n=51, Trends across 20 actual order, SNIPvs MIP ratio, Means in actual order, Trend in 1st test O Vs. NO, Trend in 1st test L vs. R, SNIPMIP L Vs. R]
